# Supplementary material for: MEIGO: an open-source software suite based on metaheuristics for global optimization in systems biology and bioinformatics
Source: BMC Bioinformatics. 2014 May 10;15:136. doi: 10.1186/1471-2105-15-136 (PMC4025564; doi:10.1186/1471-2105-15-136)
Supplement: Additional file 4 — MEIGO Matlab version source code and examples. The file includes the source code of the Matlab version of MEIGO and the examples included in the users manual. [file 1471-2105-15-136-S4.zip]

Archive with 134 entries (121 files):
- MEIGO_M/
- MEIGO_M/eSS/
- MEIGO_M/eSS/CeSS.m
- MEIGO_M/eSS/CeSS_thread.m
- MEIGO_M/eSS/datafiles/
- MEIGO_M/eSS/datafiles/f01_o.mat
- MEIGO_M/eSS/datafiles/f02_o.mat
- MEIGO_M/eSS/datafiles/f03_o.mat
- MEIGO_M/eSS/datafiles/f04_opm.mat
- MEIGO_M/eSS/datafiles/f05_opm.mat
- MEIGO_M/eSS/datafiles/f06_opm.mat
- MEIGO_M/eSS/datafiles/f07_op.mat
- MEIGO_M/eSS/datafiles/f08_op.mat
- MEIGO_M/eSS/datafiles/f09_opm.mat
- MEIGO_M/eSS/datafiles/f10_opm.mat
- MEIGO_M/eSS/datafiles/f11_opm.mat
- MEIGO_M/eSS/datafiles/f12_op.mat
- MEIGO_M/eSS/datafiles/f13_op.mat
- MEIGO_M/eSS/datafiles/f14_opm.mat
- MEIGO_M/eSS/datafiles/f15_opm.mat
- MEIGO_M/eSS/datafiles/f16_opm.mat
- MEIGO_M/eSS/datafiles/f17_op.mat
- MEIGO_M/eSS/datafiles/f18_op.mat
- MEIGO_M/eSS/datafiles/f19_o.mat
- MEIGO_M/eSS/datafiles/f20_o.mat
- MEIGO_M/eSS/ess_kernel.m
- MEIGO_M/eSS/ess_local_filters.m
- MEIGO_M/eSS/eucl_dist note.txt
- MEIGO_M/eSS/eucl_dist.m
- MEIGO_M/eSS/get_CeSS_options.m
- MEIGO_M/eSS/local_solvers/
- MEIGO_M/eSS/local_solvers/dhc/
- MEIGO_M/eSS/local_solvers/dhc/dhc.asv
- MEIGO_M/eSS/local_solvers/dhc/dhc.m
- MEIGO_M/eSS/local_solvers/fminsearchbnd/
- MEIGO_M/eSS/local_solvers/fminsearchbnd/fminsearchbnd note.txt
- MEIGO_M/eSS/local_solvers/fminsearchbnd/fminsearchbnd.m
- MEIGO_M/eSS/local_solvers/fminsearchbnd/license.txt
- MEIGO_M/eSS/local_solvers/fminsearchbnd/MATLAB Central File Exchange - fminsearchbnd.URL
- MEIGO_M/eSS/local_solvers/hj/
- MEIGO_M/eSS/local_solvers/hj/hjobj.m
- MEIGO_M/eSS/local_solvers/hj/hooke note.txt
- MEIGO_M/eSS/local_solvers/hj/hooke.m
- MEIGO_M/eSS/local_solvers/ipopt/
- MEIGO_M/eSS/local_solvers/ipopt/eval_g_ipopt.m
- MEIGO_M/eSS/local_solvers/ipopt/eval_j_ipopt.m
- MEIGO_M/eSS/local_solvers/ipopt/Ipopt - Trac.URL
- MEIGO_M/eSS/local_solvers/ipopt/ipopt.dll
- MEIGO_M/eSS/local_solvers/ipopt/ipopt.m
- MEIGO_M/eSS/local_solvers/ipopt/ipopt.mexw32
- MEIGO_M/eSS/local_solvers/ipopt/ipopt.readme
- MEIGO_M/eSS/local_solvers/ipopt/ipopt_declare.txt
- MEIGO_M/eSS/local_solvers/ipopt/READMEfrom.IPOPT
- MEIGO_M/eSS/local_solvers/n2fb/
- MEIGO_M/eSS/local_solvers/n2fb/call_n2fb.m
- MEIGO_M/eSS/local_solvers/n2fb/license.txt
- MEIGO_M/eSS/local_solvers/n2fb/wdn2fb.dll
- MEIGO_M/eSS/local_solvers/n2fb/wdn2fb.mexglx
- MEIGO_M/eSS/local_solvers/n2fb/wdn2fb.mexw32
- MEIGO_M/eSS/local_solvers/n2fb/wn2fb.dll
- MEIGO_M/eSS/local_solvers/n2fb/wn2fb.mexglx
- MEIGO_M/eSS/local_solvers/n2fb/wn2fb.mexw32
- MEIGO_M/eSS/local_solvers/nomadm/
- MEIGO_M/eSS/local_solvers/nomadm/Contents.m
- MEIGO_M/eSS/local_solvers/nomadm/gpl.txt
- MEIGO_M/eSS/local_solvers/nomadm/LEEME.txt
- MEIGO_M/eSS/local_solvers/nomadm/mads.m
- MEIGO_M/eSS/local_solvers/nomadm/mads_batch.m
- MEIGO_M/eSS/local_solvers/nomadm/mads_defaults.m
- MEIGO_M/eSS/local_solvers/nomadm/Mark A. Abramson NOMADm Software.URL
- MEIGO_M/eSS/local_solvers/nomadm/nomadm.m
- MEIGO_M/eSS/local_solvers/nomadm/nomadm.txt
- MEIGO_M/eSS/local_solvers/nomadm/nomadm_compile.m
- MEIGO_M/eSS/local_solvers/nomadm/nomadm_functions.m
- MEIGO_M/eSS/local_solvers/solnp/
- MEIGO_M/eSS/local_solvers/solnp/Original Web link.URL
- MEIGO_M/eSS/local_solvers/solnp/solnp.m
- MEIGO_M/eSS/ssm_aux_local.m
- MEIGO_M/eSS/ssm_beyond.m
- MEIGO_M/eSS/ssm_combination.m
- MEIGO_M/eSS/ssm_defaults.m
- MEIGO_M/eSS/ssm_delete_files.m
- MEIGO_M/eSS/ssm_diverse.m
- MEIGO_M/eSS/ssm_evalfc.m
- MEIGO_M/eSS/ssm_isdif2.m
- MEIGO_M/eSS/ssm_local_filters.m
- MEIGO_M/eSS/ssm_localsolver.m
- MEIGO_M/eSS/ssm_multistart.m
- MEIGO_M/eSS/ssm_optset.m
- MEIGO_M/eSS/ssm_penalty_function.m
- MEIGO_M/eSS/ssm_round_int.m
- MEIGO_M/eSS/ssmgo_test.m
- MEIGO_M/ess_report.mat
- MEIGO_M/examples/
- MEIGO_M/examples/ess_report.mat
- MEIGO_M/examples/ex1.m
- MEIGO_M/examples/ex2.m
- MEIGO_M/examples/ex3.m
- MEIGO_M/examples/ex4.m
- MEIGO_M/examples/ex5.m
- MEIGO_M/examples/f17.m
- MEIGO_M/examples/f17_op.mat
- MEIGO_M/examples/main_ex1.m
- MEIGO_M/examples/main_ex2.m
- MEIGO_M/examples/main_ex3.m
- MEIGO_M/examples/main_ex4.m
- MEIGO_M/examples/main_ex5.m
- MEIGO_M/examples/main_multistart_ex3.m
- MEIGO_M/examples/main_rosen10.m
- MEIGO_M/examples/objf_n2fb.m
- MEIGO_M/examples/rosen10.m
- MEIGO_M/examples/run_cess.m
- MEIGO_M/examples/run_cevns.m
- MEIGO_M/examples/run_f17_CeSS.m
- MEIGO_M/examples/run_rosen10_CeVNS.m
- MEIGO_M/examples/ssm_multistart_report.mat
- MEIGO_M/examples/test_f17_R.m
- MEIGO_M/examples/VNS_report.mat
- MEIGO_M/gpl-3.0.txt
- MEIGO_M/install_MEIGO.m
- MEIGO_M/MEIGO.m
- MEIGO_M/VNS/
- MEIGO_M/VNS/CeVNS.m
- MEIGO_M/VNS/CeVNS_thread.m
- MEIGO_M/VNS/get_CeVNS_options.m
- MEIGO_M/VNS/res_infer_best.mat
- MEIGO_M/VNS/run_CeVNS.m
- MEIGO_M/VNS/rvnds_hamming.m
- MEIGO_M/VNS/rvnds_local.m
- MEIGO_M/VNS/untitled.m
- MEIGO_M/VNS/vns_defaults.m
- MEIGO_M/VNS/vns_env.m
- MEIGO_M/VNS/vns_optset.m
- MEIGO_M/VNS_report.mat
