# Supplementary material for: MEIGO: an open-source software suite based on metaheuristics for global optimization in systems biology and bioinformatics
Source: BMC Bioinformatics. 2014 May 10;15:136. doi: 10.1186/1471-2105-15-136 (PMC4025564; doi:10.1186/1471-2105-15-136)
Supplement: Additional file 4 — MEIGO Matlab version source code and examples. The file includes the source code of the Matlab version of MEIGO and the examples included in the users manual. [file 1471-2105-15-136-S4.zip › MEIGO_M/eSS/CeSS_thread.m]

function Results = CeSS_thread(par_struct,Nruns)
		
		%Reset the random seed.
		randstate = 1e3*Nruns + sum(100*clock);
		rand('state',randstate);
		randn('state',randstate);

		%Run optimization
		res = ess_kernel(par_struct(Nruns).problem, par_struct(Nruns).opts);
		
		%Store results
		Results.x=res.x;
		Results.f=res.f;
		Results.refset_x=res.Refset.x;
		Results.refset_f=res.Refset.f;
		Results.neval=res.neval;
		Results.numeval=res.numeval;
		Results.cpu_time=res.cpu_time;
		Results.fbest=res.fbest;
		Results.xbest=res.xbest;
		Results.time=res.time;
		
end
