# Supplementary material for: MEIGO: an open-source software suite based on metaheuristics for global optimization in systems biology and bioinformatics
Source: BMC Bioinformatics. 2014 May 10;15:136. doi: 10.1186/1471-2105-15-136 (PMC4025564; doi:10.1186/1471-2105-15-136)
Supplement: Additional file 4 — MEIGO Matlab version source code and examples. The file includes the source code of the Matlab version of MEIGO and the examples included in the users manual. [file 1471-2105-15-136-S4.zip › MEIGO_M/eSS/eucl_dist note.txt]

The script eucl_dist.m was originally created by Roland Bunschoten (see below) and was downloaded for The Mathworks -  Matlab Central - File Exchange

http://www.mathworks.com/matlabcentral/fileexchange/loadCategory.do


% Author   : Roland Bunschoten
%            University of Amsterdam
%            Intelligent Autonomous Systems (IAS) group
%            Kruislaan 403  1098 SJ Amsterdam
%            tel.(+31)20-5257524
%            bunschot@wins.uva.nl


Type help eucl_dist for more info
