# Supplementary material for: MEIGO: an open-source software suite based on metaheuristics for global optimization in systems biology and bioinformatics
Source: BMC Bioinformatics. 2014 May 10;15:136. doi: 10.1186/1471-2105-15-136 (PMC4025564; doi:10.1186/1471-2105-15-136)
Supplement: Additional file 4 — MEIGO Matlab version source code and examples. The file includes the source code of the Matlab version of MEIGO and the examples included in the users manual. [file 1471-2105-15-136-S4.zip › MEIGO_M/eSS/eucl_dist.m]

function d = distance(a,b)
% DISTANCE - computes Euclidean distance matrix
%
% E = distance(A,B)
%
%    A - (DxM) matrix 
%    B - (DxN) matrix
%
% Returns:
%    E - (MxN) Euclidean distances between vectors in A and B
%
%
% Description : 
%    This fully vectorized (VERY FAST!) m-file computes the 
%    Euclidean distance between two vectors by:
%
%                 ||A-B|| = sqrt ( ||A||^2 + ||B||^2 - 2*A.B )
%
% Example : 
%    A = rand(400,100); B = rand(400,200);
%    d = distance(A,B);
%
% Author   : Roland Bunschoten
%            University of Amsterdam
%            Intelligent Autonomous Systems (IAS) group
%            Kruislaan 403  1098 SJ Amsterdam
%            tel.(+31)20-5257524
%            bunschot@wins.uva.nl
% Last Rev : Oct 29 16:35:48 MET DST 1999
% Tested   : PC Matlab v5.2 and Solaris Matlab v5.3
% Thanx    : Nikos Vlassis
%
% Copyright notice: You are free to modify, extend and distribute 
%    this code granted that the author of the original code is 
%    mentioned as the original author of the code.

if (nargin ~= 2)
   error('Not enough input arguments');
end

if (size(a,1) ~= size(b,1))
   error('A and B should be of same dimensionality');
end

aa=sum(a.*a,1); bb=sum(b.*b,1); ab=a'*b; 
d = sqrt(abs(repmat(aa',[1 size(bb,2)]) + repmat(bb,[size(aa,2) 1]) - 2*ab));
