# Supplementary material for: MEIGO: an open-source software suite based on metaheuristics for global optimization in systems biology and bioinformatics
Source: BMC Bioinformatics. 2014 May 10;15:136. doi: 10.1186/1471-2105-15-136 (PMC4025564; doi:10.1186/1471-2105-15-136)
Supplement: Additional file 4 — MEIGO Matlab version source code and examples. The file includes the source code of the Matlab version of MEIGO and the examples included in the users manual. [file 1471-2105-15-136-S4.zip › MEIGO_M/eSS/local_solvers/hj/hooke note.txt]

The script hooke.m was originally created by Prof. C.T. Kelley and was downloaded for his personal web page.

http://www4.ncsu.edu/~ctk/darts/hooke.m

We have slightly modified the code to adapt it to the (f)SSm framework.
