# Supplementary material for: MEIGO: an open-source software suite based on metaheuristics for global optimization in systems biology and bioinformatics
Source: BMC Bioinformatics. 2014 May 10;15:136. doi: 10.1186/1471-2105-15-136 (PMC4025564; doi:10.1186/1471-2105-15-136)
Supplement: Additional file 4 — MEIGO Matlab version source code and examples. The file includes the source code of the Matlab version of MEIGO and the examples included in the users manual. [file 1471-2105-15-136-S4.zip › MEIGO_M/eSS/local_solvers/ipopt/eval_g_ipopt.m]

function df = eval_g_ipopt(x)

global n_fun_eval hjfun params

neq=0;
index=length(x);
%EVAL_GRAD Gradient evaluation
%  
%    
eps = 1.0d-7;

[f] = feval(hjfun,x,params{:} );
n_fun_eval=n_fun_eval+1;
feps=0;
df=zeros(1,index);
for i=1:index
    epsa = eps*max(1.0d-5,abs(x(i)));
    epsi=1.0d0/epsa;
    x(i)=x(i)+epsa;
    [feps] = feval(hjfun,x,params{:});
    n_fun_eval=n_fun_eval+1;
                     
    df(i)=epsi*(feps-f);
%     for j=1:nconst
%         dg(j,i)=epsi*(wa1(j)-g(j));
%     end
    x(i)=x(i)-epsa;
end
