# Supplementary material for: MEIGO: an open-source software suite based on metaheuristics for global optimization in systems biology and bioinformatics
Source: BMC Bioinformatics. 2014 May 10;15:136. doi: 10.1186/1471-2105-15-136 (PMC4025564; doi:10.1186/1471-2105-15-136)
Supplement: Additional file 4 — MEIGO Matlab version source code and examples. The file includes the source code of the Matlab version of MEIGO and the examples included in the users manual. [file 1471-2105-15-136-S4.zip › MEIGO_M/eSS/local_solvers/ipopt/READMEfrom.IPOPT]

### Output ###

print_level                           -2 <= (          5) <= 12        
   Output verbosity level.
     Sets the default verbosity level for console output. The larger this
     value the more detailed is the output.

output_file                   ("")
   File name of desired output file (leave unset for no file output).
     NOTE: This option only works when read from the ipopt.opt options file!
     An output file with this name will be written (leave unset for no file
     output).  The verbosity level is by default set to "print_level", but can
     be overridden with "file_print_level".  The file name is changed to use
     only small letters.
   Possible values:
    - *                       [Any acceptable standard file name]

file_print_level                       0 <= (          5) <= 12        
   Verbosity level for output file.
     NOTE: This option only works when read from the ipopt.opt options file!
     Determines the verbosity level for the file specified by "output_file". 
     By default it is the same as "print_level".

print_user_options            ("no")
   Print all options set by the user.
     If selected, the algorithm will print the list of all options set by the
     user including their values and whether they have been used.  In some
     cases this information might be incorrect, due to the internal program
     flow.
   Possible values:
    - no                      [don't print options]
    - yes                     [print options]

print_options_documentation   ("no")
   Switch to print all algorithmic options.
     If selected, the algorithm will print the list of all available
     algorithmic options with some documentation before solving the
     optimization problem.
   Possible values:
    - no                      [don't print list]
    - yes                     [print list]

print_timing_statistics       ("no")
   Switch to print timing statistics.
     If selected, the program will print the CPU usage (user time) for
     selected tasks.
   Possible values:
    - no                      [don't print statistics]
    - yes                     [print all timing statistics]

print_info_string             ("no")
   Enables printing of additional info string at end of iteration output.
     This string contains some insider information about the current iteration.
   Possible values:
    - no                      [don't print string]
    - yes                     [print string at end of each iteration output]


### Convergence ###

tol                                    0 <  (     1e-008) <  +inf      
   Desired convergence tolerance (relative).
     Determines the convergence tolerance for the algorithm.  The algorithm
     terminates successfully, if the (scaled) NLP error becomes smaller than
     this value, and if the (absolute) criteria according to "dual_inf_tol",
     "primal_inf_tol", and "cmpl_inf_tol" are met.  (This is epsilon_tol in
     Eqn. (6) in implementation paper).  See also "acceptable_tol" as a second
     termination criterion.  Note, some other algorithmic features also use
     this quantity to determine thresholds etc.

s_max                                  0 <  (        100) <  +inf      
   Scaling threshold for the NLP error.
     (See paragraph after Eqn. (6) in the implementation paper.)

max_iter                               0 <= (       3000) <  +inf      
   Maximum number of iterations.
     The algorithm terminates with an error message if the number of
     iterations exceeded this number.

dual_inf_tol                           0 <  (     0.0001) <  +inf      
   Desired threshold for the dual infeasibility.
     Absolute tolerance on the dual infeasibility. Successful termination
     requires that the max-norm of the (unscaled) dual infeasibility is less
     than this threshold.

constr_viol_tol                        0 <  (     0.0001) <  +inf      
   Desired threshold for the constraint violation.
     Absolute tolerance on the constraint violation. Successful termination
     requires that the max-norm of the (unscaled) constraint violation is less
     than this threshold.

compl_inf_tol                          0 <  (     0.0001) <  +inf      
   Desired threshold for the complementarity conditions.
     Absolute tolerance on the complementarity. Successful termination
     requires that the max-norm of the (unscaled) complementarity is less than
     this threshold.

acceptable_tol                         0 <  (     1e-006) <  +inf      
   "Acceptable" convergence tolerance (relative).
     Determines which (scaled) overall optimality error is considered to be
     "acceptable." There are two levels of termination criteria.  If the usual
     "desired" tolerances (see tol, dual_inf_tol etc) are satisfied at an
     iteration, the algorithm immediately terminates with a success message. 
     On the other hand, if the algorithm encounters "acceptable_iter" many
     iterations in a row that are considered "acceptable", it will terminate
     before the desired convergence tolerance is met. This is useful in cases
     where the algorithm might not be able to achieve the "desired" level of
     accuracy.

acceptable_iter                        0 <= (         15) <  +inf      
   Number of "acceptable" iterates before triggering termination.
     If the algorithm encounters this many successive "acceptable" iterates
     (see "acceptable_tol"), it terminates, assuming that the problem has been
     solved to best possible accuracy given round-off.  If it is set to zero,
     this heuristic is disabled.

acceptable_dual_inf_tol                0 <  (     1e+010) <  +inf      
   "Acceptance" threshold for the dual infeasibility.
     Absolute tolerance on the dual infeasibility. "Acceptable" termination
     requires that the (max-norm of the unscaled) dual infeasibility is less
     than this threshold; see also acceptable_tol.

acceptable_constr_viol_tol             0 <  (       0.01) <  +inf      
   "Acceptance" threshold for the constraint violation.
     Absolute tolerance on the constraint violation. "Acceptable" termination
     requires that the max-norm of the (unscaled) constraint violation is less
     than this threshold; see also acceptable_tol.

acceptable_compl_inf_tol               0 <  (       0.01) <  +inf      
   "Acceptance" threshold for the complementarity conditions.
     Absolute tolerance on the complementarity. "Acceptable" termination
     requires that the max-norm of the (unscaled) complementarity is less than
     this threshold; see also acceptable_tol.

diverging_iterates_tol                 0 <  (     1e+020) <  +inf      
   Threshold for maximal value of primal iterates.
     If any component of the primal iterates exceeded this value (in absolute
     terms), the optimization is aborted with the exit message that the
     iterates seem to be diverging.


### NLP Scaling ###

nlp_scaling_method            ("gradient-based")
   Select the technique used for scaling the NLP.
     Selects the technique used for scaling the problem internally before it
     is solved. For user-scaling, the parameters come from the NLP. If you are
     using AMPL, they can be specified through suffixes ("scaling_factor")
   Possible values:
    - none                    [no problem scaling will be performed]
    - user-scaling            [scaling parameters will come from the user]
    - gradient-based          [scale the problem so the maximum gradient at
                               the starting point is scaling_max_gradient]
    - equilibration-based     [scale the problem so that first derivatives are
                               of order 1 at random points (only available
                               with MC19)]

obj_scaling_factor                  -inf <  (          1) <  +inf      
   Scaling factor for the objective function.
     This option sets a scaling factor for the objective function. The scaling
     is seen internally by Ipopt but the unscaled objective is reported in the
     console output. If additional scaling parameters are computed (e.g.
     user-scaling or gradient-based), both factors are multiplied. If this
     value is chosen to be negative, Ipopt will maximize the objective
     function instead of minimizing it.

nlp_scaling_max_gradient               0 <  (        100) <  +inf      
   Maximum gradient after NLP scaling.
     This is the gradient scaling cut-off. If the maximum gradient is above
     this value, then gradient based scaling will be performed. Scaling
     parameters are calculated to scale the maximum gradient back to this
     value. (This is g_max in Section 3.8 of the implementation paper.) Note:
     This option is only used if "nlp_scaling_method" is chosen as
     "gradient-based".

nlp_scaling_obj_target_gradient         0 <= (          0) <  +inf      
   Target value for objective function gradient size.
     If a positive number is chosen, the scaling factor the objective function
     is computed so that the gradient as the max norm of the given size at the
     starting point.  This overrides nlp_scaling_max_gradient for the
     objective function.


### NLP ###

nlp_lower_bound_inf                 -inf <  (    -1e+019) <  +inf      
   any bound less or equal this value will be considered -inf (i.e. not lower
   bounded).

nlp_upper_bound_inf                 -inf <  (     1e+019) <  +inf      
   any bound greater or this value will be considered +inf (i.e. not upper
   bounded).

fixed_variable_treatment      ("make_parameter")
   Determines how fixed variables should be handled.
   Possible values:
    - make_parameter          [Remove fixed variable from optimization
                               variables]
    - make_constraint         [Add equality constraints fixing variables]
    - relax_bounds            [Relax fixing bound constraintsThe main
                               difference between those options is that the
                               starting point in the "make_constraint" case
                               still has the fixed variables at their given
                               values, whereas in the case "make_parameter"
                               the functions are always evaluated with the
                               fixed values for those variables.  For Also,
                               for "relax_bounds", the fixing bound
                               constraints are relaxed (according to"
                               bound_relax_factor"). For both
                               "make_constraints" and "relax_bounds", bound
                               multipliers are computed for the fixed
                               variables.]

dependency_detector           ("none")
   Indicates which linear solver should be used to detect linearly dependent
   equality constraints.
     The default and available choices depend on how Ipopt has been compiled.
   Possible values:
    - none                    [don't check; no extra work at beginning]
    - mumps                   [use MUMPS]
    - wsmp                    [use WSMP]
    - ma28                    [use MA28]

dependency_detection_with_rhs ("no")
   Indicates if the right hand sides of the constraints should be considered
   during dependency detection
   Possible values:
    - no                      [only look at gradients]
    - yes                     [also consider right hand side]

point_perturbation_radius              0 <= (         10) <  +inf      
   Maximal perturbation of an evaluation point.
     If a random perturbation of a points is required, this number indicates
     the maximal perturbation.  Currently, this is only used when we perturb
     the initial point in order to get a random Jacobian for the linear
     dependency detection of equality constraints.

kappa_d                                0 <= (     1e-005) <  +inf      
   Weight for linear damping term (to handle one-sided bounds).
     (see Section 3.7 in implementation paper.)

bound_relax_factor                     0 <= (     1e-008) <  +inf      
   Factor for initial relaxation of the bounds.
     Before start of the optimization, the bounds given by the user are
     relaxed.  This option sets the factor for this relaxation.  If it is set
     to zero, then then bounds relaxation is disabled. (See Eqn.(35) in
     implementation paper.)

honor_original_bounds         ("yes")
   Indicates whether final points should be projected into original bounds.
     Ipopt might relax the bounds during the optimization (see, e.g., option
     "bound_relax_factor").  This option determines whether the final point
     should be projected back into the user-provide original bounds after the
     optimization.
   Possible values:
    - no                      [Leave final point unchanged]
    - yes                     [Project final point back into original bounds]

check_derivatives_for_naninf  ("no")
   Indicates whether it is desired to check for Nan/Inf in derivative matrices
     Activating this option will cause an error if an invalid number is
     detected in the constraint Jacobians or the Lagrangian Hessian.  If this
     is not activated, the test is skipped, and the algorithm might proceed
     with invalid numbers and fail.
   Possible values:
    - no                      [Don't check (faster).]
    - yes                     [Check Jacobians and Hessian for Nan and Inf.]

jac_c_constant                ("no")
   Indicates whether all equality constraints are linear
     Activating this option will cause Ipopt to ask for the Jacobian of the
     equality constraints only once from the NLP and reuse this information
     later.
   Possible values:
    - no                      [Don't assume that all equality constraints are
                               linear]
    - yes                     [Assume that equality constraints Jacobian are
                               constant]

jac_d_constant                ("no")
   Indicates whether all inequality constraints are linear
     Activating this option will cause Ipopt to ask for the Jacobian of the
     inequality constraints only once from the NLP and reuse this information
     later.
   Possible values:
    - no                      [Don't assume that all inequality constraints
                               are linear]
    - yes                     [Assume that equality constraints Jacobian are
                               constant]

hessian_constant              ("no")
   Indicates whether the problem is a quadratic problem
     Activating this option will cause Ipopt to ask for the Hessian of the
     Lagrangian function only once from the NLP and reuse this information
     later.
   Possible values:
    - no                      [Assume that Hessian changes]
    - yes                     [Assume that Hessian is constant]


### Initialization ###

bound_push                             0 <  (       0.01) <  +inf      
   Desired minimum absolute distance from the initial point to bound.
     Determines how much the initial point might have to be modified in order
     to be sufficiently inside the bounds (together with "bound_frac").  (This
     is kappa_1 in Section 3.6 of implementation paper.)

bound_frac                             0 <  (       0.01) <= 0.5       
   Desired minimum relative distance from the initial point to bound.
     Determines how much the initial point might have to be modified in order
     to be sufficiently inside the bounds (together with "bound_push").  (This
     is kappa_2 in Section 3.6 of implementation paper.)

slack_bound_push                       0 <  (       0.01) <  +inf      
   Desired minimum absolute distance from the initial slack to bound.
     Determines how much the initial slack variables might have to be modified
     in order to be sufficiently inside the inequality bounds (together with
     "slack_bound_frac").  (This is kappa_1 in Section 3.6 of implementation
     paper.)

slack_bound_frac                       0 <  (       0.01) <= 0.5       
   Desired minimum relative distance from the initial slack to bound.
     Determines how much the initial slack variables might have to be modified
     in order to be sufficiently inside the inequality bounds (together with
     "slack_bound_push").  (This is kappa_2 in Section 3.6 of implementation
     paper.)

constr_mult_init_max                   0 <= (       1000) <  +inf      
   Maximum allowed least-square guess of constraint multipliers.
     Determines how large the initial least-square guesses of the constraint
     multipliers are allowed to be (in max-norm). If the guess is larger than
     this value, it is discarded and all constraint multipliers are set to
     zero.  This options is also used when initializing the restoration phase.
     By default, "resto.constr_mult_init_max" (the one used in
     RestoIterateInitializer) is set to zero.

bound_mult_init_val                    0 <  (          1) <  +inf      
   Initial value for the bound multipliers.
     All dual variables corresponding to bound constraints are initialized to
     this value.

least_square_init_primal      ("no")
   Least square initialization of the primal variables
     If set to yes, Ipopt ignores the user provided point and solves a least
     square problem for the primal variables (x and s), to fit the linearize
     equality and inequality constraints.  This might be useful if the user
     doesn't know anything about the starting point, or for solving an LP or
     QP.
   Possible values:
    - no                      [take user-provided point]
    - yes                     [overwrite user-provided point with least-square
                               estimates]

least_square_init_duals       ("no")
   Least square initialization of all dual variables
     If set to yes, Ipopt tries to compute least-square multipliers
     (considering ALL dual variables).  If successful, the bound multipliers
     are possibly corrected to be at least bound_mult_init_val. This might be
     usefulif the user doesn't know anything about the starting point, or for
     solving an LP or QP.
   Possible values:
    - no                      [use bound_mult_init_val and least-square
                               equality constraint multipliers]
    - yes                     [overwrite user-provided point wiht least-square
                               estimates]


### Barrier Parameter Update ###

mu_max_fact                            0 <  (       1000) <  +inf      
   Factor for initialization of maximum value for barrier parameter.
     This option determines the upper bound on the barrier parameter.  This
     upper bound is computed as the average complementarity at the initial
     point times the value of this option. (Only used if option "mu_strategy"
     is chosen as "adaptive".)

mu_max                                 0 <  (     100000) <  +inf      
   Maximum value for barrier parameter.
     This option specifies an upper bound on the barrier parameter in the
     adaptive mu selection mode.  If this option is set, it overwrites the
     effect of mu_max_fact. (Only used if option "mu_strategy" is chosen as
     "adaptive".)

mu_min                                 0 <  (     1e-011) <  +inf      
   Minimum value for barrier parameter.
     This option specifies the lower bound on the barrier parameter in the
     adaptive mu selection mode. By default, it is set to the minimum of 1e-11
     and min("tol","compl_inf_tol")/("barrier_tol_factor"+1), which should be
     a reasonable value. (Only used if option "mu_strategy" is chosen as
     "adaptive".)

adaptive_mu_globalization     ("obj-constr-filter")
   Globalization strategy for the adaptive mu selection mode.
     To achieve global convergence of the adaptive version, the algorithm has
     to switch to the monotone mode (Fiacco-McCormick approach) when
     convergence does not seem to appear.  This option sets the criterion used
     to decide when to do this switch. (Only used if option "mu_strategy" is
     chosen as "adaptive".)
   Possible values:
    - kkt-error               [nonmonotone decrease of kkt-error]
    - obj-constr-filter       [2-dim filter for objective and constraint
                               violation]
    - never-monotone-mode     [disables globalization]

adaptive_mu_kkterror_red_iters         0 <= (          4) <  +inf      
   Maximum number of iterations requiring sufficient progress.
     For the "kkt-error" based globalization strategy, sufficient progress
     must be made for "adaptive_mu_kkterror_red_iters" iterations. If this
     number of iterations is exceeded, the globalization strategy switches to
     the monotone mode.

adaptive_mu_kkterror_red_fact          0 <  (     0.9999) <  1         
   Sufficient decrease factor for "kkt-error" globalization strategy.
     For the "kkt-error" based globalization strategy, the error must decrease
     by this factor to be deemed sufficient decrease.

filter_margin_fact                     0 <  (     1e-005) <  1         
   Factor determining width of margin for obj-constr-filter adaptive
   globalization strategy.
     When using the adaptive globalization strategy, "obj-constr-filter",
     sufficient progress for a filter entry is defined as follows: (new obj) <
     (filter obj) - filter_margin_fact*(new constr-voil) OR (new constr-viol)
     < (filter constr-viol) - filter_margin_fact*(new constr-voil).  For the
     description of the "kkt-error-filter" option see "filter_max_margin".

filter_max_margin                      0 <  (          1) <  +inf      
   Maximum width of margin in obj-constr-filter adaptive globalization
   strategy.

adaptive_mu_restore_previous_iterate("no")
   Indicates if the previous iterate should be restored if the monotone mode
   is entered.
     When the globalization strategy for the adaptive barrier algorithm
     switches to the monotone mode, it can either start from the most recent
     iterate (no), or from the last iterate that was accepted (yes).
   Possible values:
    - no                      [don't restore accepted iterate]
    - yes                     [restore accepted iterate]

adaptive_mu_monotone_init_factor         0 <  (        0.8) <  +inf      
   Determines the initial value of the barrier parameter when switching to the
   monotone mode.
     When the globalization strategy for the adaptive barrier algorithm
     switches to the monotone mode and fixed_mu_oracle is chosen as
     "average_compl", the barrier parameter is set to the current average
     complementarity times the value of "adaptive_mu_monotone_init_factor".

adaptive_mu_kkt_norm_type     ("2-norm-squared")
   Norm used for the KKT error in the adaptive mu globalization strategies.
     When computing the KKT error for the globalization strategies, the norm
     to be used is specified with this option. Note, this options is also used
     in the QualityFunctionMuOracle.
   Possible values:
    - 1-norm                  [use the 1-norm (abs sum)]
    - 2-norm-squared          [use the 2-norm squared (sum of squares)]
    - max-norm                [use the infinity norm (max)]
    - 2-norm                  [use 2-norm]

mu_strategy                   ("monotone")
   Update strategy for barrier parameter.
     Determines which barrier parameter update strategy is to be used.
   Possible values:
    - monotone                [use the monotone (Fiacco-McCormick) strategy]
    - adaptive                [use the adaptive update strategy]

mu_oracle                     ("quality-function")
   Oracle for a new barrier parameter in the adaptive strategy.
     Determines how a new barrier parameter is computed in each "free-mode"
     iteration of the adaptive barrier parameter strategy. (Only considered if
     "adaptive" is selected for option "mu_strategy").
   Possible values:
    - probing                 [Mehrotra's probing heuristic]
    - loqo                    [LOQO's centrality rule]
    - quality-function        [minimize a quality function]

fixed_mu_oracle               ("average_compl")
   Oracle for the barrier parameter when switching to fixed mode.
     Determines how the first value of the barrier parameter should be
     computed when switching to the "monotone mode" in the adaptive strategy.
     (Only considered if "adaptive" is selected for option "mu_strategy".)
   Possible values:
    - probing                 [Mehrotra's probing heuristic]
    - loqo                    [LOQO's centrality rule]
    - quality-function        [minimize a quality function]
    - average_compl           [base on current average complementarity]

mu_init                                0 <  (        0.1) <  +inf      
   Initial value for the barrier parameter.
     This option determines the initial value for the barrier parameter (mu). 
     It is only relevant in the monotone, Fiacco-McCormick version of the
     algorithm. (i.e., if "mu_strategy" is chosen as "monotone")

barrier_tol_factor                     0 <  (         10) <  +inf      
   Factor for mu in barrier stop test.
     The convergence tolerance for each barrier problem in the monotone mode
     is the value of the barrier parameter times "barrier_tol_factor". This
     option is also used in the adaptive mu strategy during the monotone mode.
     (This is kappa_epsilon in implementation paper).

mu_linear_decrease_factor              0 <  (        0.2) <  1         
   Determines linear decrease rate of barrier parameter.
     For the Fiacco-McCormick update procedure the new barrier parameter mu is
     obtained by taking the minimum of mu*"mu_linear_decrease_factor" and
     mu^"superlinear_decrease_power".  (This is kappa_mu in implementation
     paper.) This option is also used in the adaptive mu strategy during the
     monotone mode.

mu_superlinear_decrease_power          1 <  (        1.5) <  2         
   Determines superlinear decrease rate of barrier parameter.
     For the Fiacco-McCormick update procedure the new barrier parameter mu is
     obtained by taking the minimum of mu*"mu_linear_decrease_factor" and
     mu^"superlinear_decrease_power".  (This is theta_mu in implementation
     paper.) This option is also used in the adaptive mu strategy during the
     monotone mode.

mu_allow_fast_monotone_decrease("yes")
   Allow skipping of barrier problem if barrier test is already met.
     If set to "no", the algorithm enforces at least one iteration per barrier
     problem, even if the barrier test is already met for the updated barrier
     parameter.
   Possible values:
    - no                      [Take at least one iteration per barrier problem]
    - yes                     [Allow fast decrease of mu if barrier test it met]

tau_min                                0 <  (       0.99) <  1         
   Lower bound on fraction-to-the-boundary parameter tau.
     (This is tau_min in implementation paper.)  This option is also used in
     the adaptive mu strategy during the monotone mode.

sigma_max                              0 <  (        100) <  +inf      
   Maximum value of the centering parameter.
     This is the upper bound for the centering parameter chosen by the quality
     function based barrier parameter update. (Only used if option "mu_oracle"
     is set to "quality-function".)

sigma_min                              0 <= (     1e-006) <  +inf      
   Minimum value of the centering parameter.
     This is the lower bound for the centering parameter chosen by the quality
     function based barrier parameter update. (Only used if option "mu_oracle"
     is set to "quality-function".)

quality_function_norm_type    ("2-norm-squared")
   Norm used for components of the quality function.
     (Only used if option "mu_oracle" is set to "quality-function".)
   Possible values:
    - 1-norm                  [use the 1-norm (abs sum)]
    - 2-norm-squared          [use the 2-norm squared (sum of squares)]
    - max-norm                [use the infinity norm (max)]
    - 2-norm                  [use 2-norm]

quality_function_centrality   ("none")
   The penalty term for centrality that is included in quality function.
     This determines whether a term is added to the quality function to
     penalize deviation from centrality with respect to complementarity.  The
     complementarity measure here is the xi in the Loqo update rule. (Only
     used if option "mu_oracle" is set to "quality-function".)
   Possible values:
    - none                    [no penalty term is added]
    - log                     [complementarity * the log of the centrality
                               measure]
    - reciprocal              [complementarity * the reciprocal of the
                               centrality measure]
    - cubed-reciprocal        [complementarity * the reciprocal of the
                               centrality measure cubed]

quality_function_balancing_term("none")
   The balancing term included in the quality function for centrality.
     This determines whether a term is added to the quality function that
     penalizes situations where the complementarity is much smaller than dual
     and primal infeasibilities. (Only used if option "mu_oracle" is set to
     "quality-function".)
   Possible values:
    - none                    [no balancing term is added]
    - cubic                   [Max(0,Max(dual_inf,primal_inf)-compl)^3]

quality_function_max_section_steps         0 <= (          8) <  +inf      
   Maximum number of search steps during direct search procedure determining
   the optimal centering parameter.
     The golden section search is performed for the quality function based mu
     oracle. (Only used if option "mu_oracle" is set to "quality-function".)

quality_function_section_sigma_tol         0 <= (       0.01) <  1         
   Tolerance for the section search procedure determining the optimal
   centering parameter (in sigma space).
     The golden section search is performed for the quality function based mu
     oractle. (Only used if option "mu_oracle" is set to "quality-function".)

quality_function_section_qf_tol         0 <= (          0) <  1         
   Tolerance for the golden section search procedure determining the optimal
   centering parameter (in the function value space).
     The golden section search is performed for the quality function based mu
     oractle. (Only used if option "mu_oracle" is set to "quality-function".)


### Line Search ###

alpha_red_factor                       0 <  (        0.5) <  1         
   Fractional reduction of the trial step size in the backtracking line search.
     At every step of the backtracking line search, the trial step size is
     reduced by this factor.

accept_every_trial_step       ("no")
   Always accept the frist trial step.
     Setting this option to "yes" essentially disables the line search and
     makes the algorithm take aggressive steps, without global convergence
     guarantees.
   Possible values:
    - no                      [don't arbitrarily accept the full step]
    - yes                     [always accept the full step]

alpha_for_y                   ("primal")
   Method to determine the step size for constraint multipliers.
     This option determines how the step size (alpha_y) will be calculated
     when updating the constraint multipliers.
   Possible values:
    - primal                  [use primal step size]
    - bound_mult              [use step size for the bound multipliers (good
                               for LPs)]
    - min                     [use the min of primal and bound multipliers]
    - max                     [use the max of primal and bound multipliers]
    - full                    [take a full step of size one]
    - min_dual_infeas         [choose step size minimizing new dual
                               infeasibility]
    - safe_min_dual_infeas    [like "min_dual_infeas", but safeguarded by
                               "min" and "max"]
    - primal-and-full         [use the primal step size, and full step if
                               delta_x <= alpga_for_y_tol]
    - dual-and-full           [use the dual step size, and full step if
                               delta_x <= alpga_for_y_tol]
    - acceptor                [Call LSAcceptor to get step size for y]

alpha_for_y_tol                        0 <= (         10) <  +inf      
   Tolerance for switching to full equality multiplier steps.
     This is only relevant if "alpha_for_y" is chosen "primal-and-full"or
     "dual-and-full".  The step size for the equality constraintmultipliers is
     taken to be one if the max-norm of the primal step isless than this
     tolerance.

tiny_step_tol                          0 <= (2.22045e-015) <  +inf      
   Tolerance for detecting numerically insignificant steps.
     If the search direction in the primal variables (x and s) is, in relative
     terms for each component, less than this value, the algorithm accepts the
     full step without line search.  If this happens repeatedly, the algorithm
     will terminate with a corresponding exit message. The default value is 10
     times machine precision.

tiny_step_y_tol                        0 <= (       0.01) <  +inf      
   Tolerance for quitting because of numerically insignificant steps.
     If the search direction in the primal variables (x and s) is, in relative
     terms for each component, repeatedly less than tiny_step_tol, and the
     step in the y variables is smaller than this threshold, the algorithm
     will terminate.

watchdog_shortened_iter_trigger         0 <= (         10) <  +inf      
   Number of shortened iterations that trigger the watchdog.
     If the number of successive iterations in which the backtracking line
     search did not accept the first trial point exceeds this number, the
     watchdog procedure is activated.  Choosing "0" here disables the watchdog
     procedure.

watchdog_trial_iter_max                1 <= (          3) <  +inf      
   Maximum number of watchdog iterations.
     This option determines the number of trial iterations allowed before the
     watchdog procedure is aborted and the algorithm returns to the stored
     point.

theta_max_fact                         0 <  (      10000) <  +inf      
   Determines upper bound for constraint violation in the filter.
     The algorithmic parameter theta_max is determined as theta_max_fact times
     the maximum of 1 and the constraint violation at initial point.  Any
     point with a constraint violation larger than theta_max is unacceptable
     to the filter (see Eqn. (21) in implementation paper).

theta_min_fact                         0 <  (     0.0001) <  +inf      
   Determines constraint violation threshold in the switching rule.
     The algorithmic parameter theta_min is determined as theta_min_fact times
     the maximum of 1 and the constraint violation at initial point.  The
     switching rules treats an iteration as an h-type iteration whenever the
     current constraint violation is larger than theta_min (see paragraph
     before Eqn. (19) in implementation paper).

eta_phi                                0 <  (     1e-008) <  0.5       
   Relaxation factor in the Armijo condition.
     (See Eqn. (20) in implementation paper)

delta                                  0 <  (          1) <  +inf      
   Multiplier for constraint violation in the switching rule.
     (See Eqn. (19) in implementation paper.)

s_phi                                  1 <  (        2.3) <  +inf      
   Exponent for linear barrier function model in the switching rule.
     (See Eqn. (19) in implementation paper.)

s_theta                                1 <  (        1.1) <  +inf      
   Exponent for current constraint violation in the switching rule.
     (See Eqn. (19) in implementation paper.)

gamma_phi                              0 <  (     1e-008) <  1         
   Relaxation factor in the filter margin for the barrier function.
     (See Eqn. (18a) in implementation paper.)

gamma_theta                            0 <  (     1e-005) <  1         
   Relaxation factor in the filter margin for the constraint violation.
     (See Eqn. (18b) in implementation paper.)

alpha_min_frac                         0 <  (       0.05) <  1         
   Safety factor for the minimal step size (before switching to restoration
   phase).
     (This is gamma_alpha in Eqn. (20) in implementation paper.)

max_soc                                0 <= (          4) <  +inf      
   Maximum number of second order correction trial steps at each iteration.
     Choosing 0 disables the second order corrections. (This is p^{max} of
     Step A-5.9 of Algorithm A in implementation paper.)

kappa_soc                              0 <  (       0.99) <  +inf      
   Factor in the sufficient reduction rule for second order correction.
     This option determines how much a second order correction step must
     reduce the constraint violation so that further correction steps are
     attempted.  (See Step A-5.9 of Algorithm A in implementation paper.)

obj_max_inc                            1 <  (          5) <  +inf      
   Determines the upper bound on the acceptable increase of barrier objective
   function.
     Trial points are rejected if they lead to an increase in the barrier
     objective function by more than obj_max_inc orders of magnitude.

max_filter_resets                      0 <= (          5) <  +inf      
   Maximal allowed number of filter resets
     A positive number enables a heuristic that resets the filter, whenever in
     more than "filter_reset_trigger" successive iterations the last rejected
     trial steps size was rejected because of the filter.  This option
     determine the maximal number of resets that are allowed to take place.

filter_reset_trigger                   1 <= (          5) <  +inf      
   Number of iterations that trigger the filter reset.
     If the filter reset heuristic is active and the number of successive
     iterations in which the last rejected trial step size was rejected
     because of the filter, the filter is reset.

corrector_type                ("none")
   The type of corrector steps that should be taken (unsupported!).
     If "mu_strategy" is "adaptive", this option determines what kind of
     corrector steps should be tried.
   Possible values:
    - none                    [no corrector]
    - affine                  [corrector step towards mu=0]
    - primal-dual             [corrector step towards current mu]

skip_corr_if_neg_curv         ("yes")
   Skip the corrector step in negative curvature iteration (unsupported!).
     The corrector step is not tried if negative curvature has been
     encountered during the computation of the search direction in the current
     iteration. This option is only used if "mu_strategy" is "adaptive".
   Possible values:
    - no                      [don't skip]
    - yes                     [skip]

skip_corr_in_monotone_mode    ("yes")
   Skip the corrector step during monotone barrier parameter mode
   (unsupported!).
     The corrector step is not tried if the algorithm is currently in the
     monotone mode (see also option "barrier_strategy").This option is only
     used if "mu_strategy" is "adaptive".
   Possible values:
    - no                      [don't skip]
    - yes                     [skip]

corrector_compl_avrg_red_fact          0 <  (          1) <  +inf      
   Complementarity tolerance factor for accepting corrector step
   (unsupported!).
     This option determines the factor by which complementarity is allowed to
     increase for a corrector step to be accepted.

kappa_sigma                            0 <  (     1e+010) <  +inf      
   Factor limiting the deviation of dual variables from primal estimates.
     If the dual variables deviate from their primal estimates, a correction
     is performed. (See Eqn. (16) in the implementation paper.) Setting the
     value to less than 1 disables the correction.

recalc_y                      ("no")
   Tells the algorithm to recalculate the equality and inequality multipliers
   as least square estimates.
     This asks the algorithm to recompute the multipliers, whenever the
     current infeasibility is less than recalc_y_feas_tol. Choosing yes might
     be helpful in the quasi-Newton option.  However, each recalculation
     requires an extra factorization of the linear system.  If a limited
     memory quasi-Newton option is chosen, this is used by default.
   Possible values:
    - no                      [use the Newton step to update the multipliers]
    - yes                     [use least-square multiplier estimates]

recalc_y_feas_tol                      0 <  (     1e-006) <  +inf      
   Feasibility threshold for recomputation of multipliers.
     If recalc_y is chosen and the current infeasibility is less than this
     value, then the multipliers are recomputed.

slack_move                             0 <= (1.81899e-012) <  +inf      
   Correction size for very small slacks.
     Due to numerical issues or the lack of an interior, the slack variables
     might become very small.  If a slack becomes very small compared to
     machine precision, the corresponding bound is moved slightly.  This
     parameter determines how large the move should be.  Its default value is
     mach_eps^{3/4}.  (See also end of Section 3.5 in implementation paper -
     but actual implementation might be somewhat different.)


### Warm Start ###

warm_start_init_point         ("no")
   Warm-start for initial point
     Indicates whether this optimization should use a warm start
     initialization, where values of primal and dual variables are given
     (e.g., from a previous optimization of a related problem.)
   Possible values:
    - no                      [do not use the warm start initialization]
    - yes                     [use the warm start initialization]

warm_start_same_structure     ("no")
   Indicates whether a problem with a structure identical to the previous one
   is to be solved.
     If "yes" is chosen, then the algorithm assumes that an NLP is now to be
     solved, whose strcture is identical to one that already was considered
     (with the same NLP object).
   Possible values:
    - no                      [Assume this is a new problem.]
    - yes                     [Assume this is problem has known structure]

warm_start_bound_push                  0 <  (      0.001) <  +inf      
   same as bound_push for the regular initializer.

warm_start_bound_frac                  0 <  (      0.001) <= 0.5       
   same as bound_frac for the regular initializer.

warm_start_slack_bound_push            0 <  (      0.001) <  +inf      
   same as slack_bound_push for the regular initializer.

warm_start_slack_bound_frac            0 <  (      0.001) <= 0.5       
   same as slack_bound_frac for the regular initializer.

warm_start_mult_bound_push             0 <  (      0.001) <  +inf      
   same as mult_bound_push for the regular initializer.

warm_start_mult_init_max            -inf <  (     1e+006) <  +inf      
   Maximum initial value for the equality multipliers.

warm_start_entire_iterate     ("no")
   Tells algorithm whether to use the GetWarmStartIterate method in the NLP.
   Possible values:
    - no                      [call GetStartingPoint in the NLP]
    - yes                     [call GetWarmStartIterate in the NLP]


### Linear Solver ###

linear_solver                 ("ma27")
   Linear solver used for step computations.
     Determines which linear algebra package is to be used for the solution of
     the augmented linear system (for obtaining the search directions). Note,
     the code must have been compiled with the linear solver you want to
     choose. Depending on your Ipopt installation, not all options are
     available.
   Possible values:
    - ma27                    [use the Harwell routine MA27]
    - ma57                    [use the Harwell routine MA57]
    - pardiso                 [use the Pardiso package]
    - wsmp                    [use WSMP package]
    - taucs                   [use TAUCS package (not yet working)]
    - mumps                   [use MUMPS package]
    - custom                  [use custom linear solver]

linear_system_scaling         ("none")
   Method for scaling the linear system.
     Determines the method used to compute symmetric scaling factors for the
     augmented system (see also the "linear_scaling_on_demand" option).  This
     scaling is independentof the NLP problem scaling.  By default, MC19 is
     only used if MA27 or MA57 are selected as linear solvers. This option is
     only available if Ipopt has been compiled with MC19.
   Possible values:
    - none                    [no scaling will be performed]
    - mc19                    [use the Harwell routine MC19]

linear_scaling_on_demand      ("yes")
   Flag indicating that linear scaling is only done if it seems required.
     This option is only important if a linear scaling method (e.g., mc19) is
     used.  If you choose "no", then the scaling factors are computed for
     every linear system from the start.  This can be quite expensive.
     Choosing "yes" means that the algorithm will start the scaling method
     only when the solutions to the linear system seem not good, and then use
     it until the end.
   Possible values:
    - no                      [Always scale the linear system.]
    - yes                     [Start using linear system scaling if solutions
                               seem not good.]


### Step Calculation ###

mehrotra_algorithm            ("no")
   Indicates if we want to do Mehrotra's algorithm.
     If set to yes, Ipopt runs as Mehrotra's predictor-corrector algorithm.
     This works usually very well for LPs and convex QPs.  This automatically
     disables the line search, and chooses the (unglobalized) adaptive mu
     strategy with the "probing" oracle, and uses "corrector_type=affine"
     without any safeguards; you should not set any of those options
     explicitly in addition.  Also, unlessotherwise specified, the values of
     "bound_push", "bound_frac", and "bound_mult_init_val" are set more
     aggressive, and sets "alpha_for_y=bound_mult".
   Possible values:
    - no                      [Do the usual Ipopt algorithm.]
    - yes                     [Do Mehrotra's predictor-corrector algorithm.]

fast_step_computation         ("no")
   Indicates if the linear system should be solved quickly.
     If set to yes, the algorithm assumes that the linear system that is
     solved to obtain the search direction, is solved sufficiently well. In
     that case, no residuals are computed, and the computation of the search
     direction is a little faster.
   Possible values:
    - no                      [Verify solution of linear system by computing
                               residuals.]
    - yes                     [Trust that linear systems are solved well.]

min_refinement_steps                   0 <= (          1) <  +inf      
   Minimum number of iterative refinement steps per linear system solve.
     Iterative refinement (on the full unsymmetric system) is performed for
     each right hand side.  This option determines the minimum number of
     iterative refinements (i.e. at least "min_refinement_steps" iterative
     refinement steps are enforced per right hand side.)

max_refinement_steps                   0 <= (         10) <  +inf      
   Maximum number of iterative refinement steps per linear system solve.
     Iterative refinement (on the full unsymmetric system) is performed for
     each right hand side.  This option determines the maximum number of
     iterative refinement steps.

residual_ratio_max                     0 <  (     1e-010) <  +inf      
   Iterative refinement tolerance
     Iterative refinement is performed until the residual test ratio is less
     than this tolerance (or until "max_refinement_steps" refinement steps are
     performed).

residual_ratio_singular                0 <  (     1e-005) <  +inf      
   Threshold for declaring linear system singular after failed iterative
   refinement.
     If the residual test ratio is larger than this value after failed
     iterative refinement, the algorithm pretends that the linear system is
     singular.

residual_improvement_factor            0 <  (          1) <  +inf      
   Minimal required reduction of residual test ratio in iterative refinement.
     If the improvement of the residual test ratio made by one iterative
     refinement step is not better than this factor, iterative refinement is
     aborted.

max_hessian_perturbation               0 <  (     1e+020) <  +inf      
   Maximum value of regularization parameter for handling negative curvature.
     In order to guarantee that the search directions are indeed proper
     descent directions, Ipopt requires that the inertia of the (augmented)
     linear system for the step computation has the correct number of negative
     and positive eigenvalues. The idea is that this guides the algorithm away
     from maximizers and makes Ipopt more likely converge to first order
     optimal points that are minimizers. If the inertia is not correct, a
     multiple of the identity matrix is added to the Hessian of the Lagrangian
     in the augmented system. This parameter gives the maximum value of the
     regularization parameter. If a regularization of that size is not enough,
     the algorithm skips this iteration and goes to the restoration phase.
     (This is delta_w^max in the implementation paper.)

min_hessian_perturbation               0 <= (     1e-020) <  +inf      
   Smallest perturbation of the Hessian block.
     The size of the perturbation of the Hessian block is never selected
     smaller than this value, unless no perturbation is necessary. (This is
     delta_w^min in implementation paper.)

perturb_inc_fact_first                 1 <  (        100) <  +inf      
   Increase factor for x-s perturbation for very first perturbation.
     The factor by which the perturbation is increased when a trial value was
     not sufficient - this value is used for the computation of the very first
     perturbation and allows a different value for for the first perturbation
     than that used for the remaining perturbations. (This is bar_kappa_w^+ in
     the implementation paper.)

perturb_inc_fact                       1 <  (          8) <  +inf      
   Increase factor for x-s perturbation.
     The factor by which the perturbation is increased when a trial value was
     not sufficient - this value is used for the computation of all
     perturbations except for the first. (This is kappa_w^+ in the
     implementation paper.)

perturb_dec_fact                       0 <  (   0.333333) <  1         
   Decrease factor for x-s perturbation.
     The factor by which the perturbation is decreased when a trial value is
     deduced from the size of the most recent successful perturbation. (This
     is kappa_w^- in the implementation paper.)

first_hessian_perturbation             0 <  (     0.0001) <  +inf      
   Size of first x-s perturbation tried.
     The first value tried for the x-s perturbation in the inertia correction
     scheme.(This is delta_0 in the implementation paper.)

jacobian_regularization_value          0 <= (     1e-008) <  +inf      
   Size of the regularization for rank-deficient constraint Jacobians.
     (This is bar delta_c in the implementation paper.)

jacobian_regularization_exponent         0 <= (       0.25) <  +inf      
   Exponent for mu in the regularization for rank-deficient constraint
   Jacobians.
     (This is kappa_c in the implementation paper.)

perturb_always_cd             ("no")
   Active permanent perturbation of constraint linearization.
     This options makes the delta_c and delta_d perturbation be used for the
     computation of every search direction.  Usually, it is only used when the
     iteration matrix is singular.
   Possible values:
    - no                      [perturbation only used when required]
    - yes                     [always use perturbation]


### Restoration Phase ###

expect_infeasible_problem     ("no")
   Enable heuristics to quickly detect an infeasible problem.
     This options is meant to activate heuristics that may speed up the
     infeasibility determination if you expect that there is a good chance for
     the problem to be infeasible.  In the filter line search procedure, the
     restoration phase is called more quickly than usually, and more reduction
     in the constraint violation is enforced before the restoration phase is
     left. If the problem is square, this option is enabled automatically.
   Possible values:
    - no                      [the problem probably be feasible]
    - yes                     [the problem has a good chance to be infeasible]

expect_infeasible_problem_ctol         0 <= (      0.001) <  +inf      
   Threshold for disabling "expect_infeasible_problem" option.
     If the constraint violation becomes smaller than this threshold, the
     "expect_infeasible_problem" heuristics in the filter line search are
     disabled. If the problem is square, this options is set to 0.

start_with_resto              ("no")
   Tells algorithm to switch to restoration phase in first iteration.
     Setting this option to "yes" forces the algorithm to switch to the
     feasibility restoration phase in the first iteration. If the initial
     point is feasible, the algorithm will abort with a failure.
   Possible values:
    - no                      [don't force start in restoration phase]
    - yes                     [force start in restoration phase]

soft_resto_pderror_reduction_factor         0 <= (     0.9999) <  +inf      
   Required reduction in primal-dual error in the soft restoration phase.
     The soft restoration phase attempts to reduce the primal-dual error with
     regular steps. If the damped primal-dual step (damped only to satisfy the
     fraction-to-the-boundary rule) is not decreasing the primal-dual error by
     at least this factor, then the regular restoration phase is called.
     Choosing "0" here disables the soft restoration phase.

max_soft_resto_iters                   0 <= (         10) <  +inf      
   Maximum number of iterations performed successively in soft restoration
   phase.
     If the soft restoration phase is performed for more than so many
     iteratins in a row, the regular restoration phase is called.

required_infeasibility_reduction         0 <= (        0.9) <  1         
   Required reduction of infeasibility before leaving restoration phase.
     The restoration phase algorithm is performed, until a point is found that
     is acceptable to the filter and the infeasibility has been reduced by at
     least the fraction given by this option.

max_resto_iter                         0 <= (    3000000) <  +inf      
   Maximum number of successive iterations in restoration phase.
     The algorithm terminates with an error message if the number of
     iterations successively taken in the restoration phase exceeds this
     number.

evaluate_orig_obj_at_resto_trial("yes")
   Determines if the original objective function should be evaluated at
   restoration phase trial points.
     Setting this option to "yes" makes the restoration phase algorithm
     evaluate the objective function of the original problem at every trial
     point encountered during the restoration phase, even if this value is not
     required.  In this way, it is guaranteed that the original objective
     function can be evaluated without error at all accepted iterates;
     otherwise the algorithm might fail at a point where the restoration phase
     accepts an iterate that is good for the restoration phase problem, but
     not the original problem.  On the other hand, if the evaluation of the
     original objective is expensive, this might be costly.
   Possible values:
    - no                      [skip evaluation]
    - yes                     [evaluate at every trial point]

bound_mult_reset_threshold             0 <= (       1000) <  +inf      
   Threshold for resetting bound multipliers after the restoration phase.
     After returning from the restoration phase, the bound multipliers are
     updated with a Newton step for complementarity.  Here, the change in the
     primal variables during the entire restoration phase is taken to be the
     corresponding primal Newton step. However, if after the update the
     largest bound multiplier exceeds the threshold specified by this option,
     the multipliers are all reset to 1.

constr_mult_reset_threshold            0 <= (          0) <  +inf      
   Threshold for resetting equality and inequality multipliers after
   restoration phase.
     After returning from the restoration phase, the constraint multipliers
     are recomputed by a least square estimate.  This option triggers when
     those least-square estimates should be ignored.


### Derivative Checker ###

derivative_test               ("none")
   Enable derivative checker
     If this option is enabled, a (slow) derivative test will be performed
     before the optimization.  The test is performed at the user provided
     starting point and marks derivative values that seem suspicious
   Possible values:
    - none                    [do not perform derivative test]
    - first-order             [perform test of first derivatives at starting
                               point]
    - second-order            [perform test of first and second derivatives at
                               starting point]

derivative_test_perturbation           0 <  (     1e-008) <  +inf      
   Size of the finite difference perturbation in derivative test.
     This determines the relative perturbation of the variable entries.

derivative_test_tol                    0 <  (     0.0001) <  +inf      
   Threshold for indicating wrong derivative.
     If the relative deviation of the estimated derivative from the given one
     is larger than this value, the corresponding derivative is marked as
     wrong.

derivative_test_print_all     ("no")
   Indicates whether information for all estimated derivatives should be
   printed.
     Determines verbosity of derivative checker.
   Possible values:
    - no                      [Print only suspect derivatives]
    - yes                     [Print all derivatives]


### Hessian Approximation ###

limited_memory_max_history             0 <= (          6) <  +inf      
   Maximum size of the history for the limited quasi-Newton Hessian
   approximation.
     This option determines the number of most recent iterations that are
     taken into account for the limited-memory quasi-Newton approximation.

limited_memory_update_type    ("bfgs")
   Quasi-Newton update formula for the limited memory approximation.
     Determines which update formula is to be used for the limited-memory
     quasi-Newton approximation.
   Possible values:
    - bfgs                    [BFGS update (with skipping)]
    - sr1                     [SR1 (not working well)]

limited_memory_initialization ("scalar1")
   Initialization strategy for the limited memory quasi-Newton approximation.
     Determines how the diagonal Matrix B_0 as the first term in the limited
     memory approximation should be computed.
   Possible values:
    - scalar1                 [sigma = s^Ty/s^Ts]
    - scalar2                 [sigma = y^Ty/s^Ty]
    - constant                [sigma = limited_memory_init_val]

limited_memory_init_val                0 <  (          1) <  +inf      
   Value for B0 in low-rank update.
     The starting matrix in the low rank update, B0, is chosen to be this
     multiple of the identity in the first iteration (when no updates have
     been performed yet), and is constantly chosen as this value, if
     "limited_memory_initialization" is "constant".

limited_memory_max_skipping            1 <= (          2) <  +inf      
   Threshold for successive iterations where update is skipped.
     If the update is skipped more than this number of successive iterations,
     we quasi-Newton approximation is reset.

hessian_approximation         ("exact")
   Indicates what Hessian information is to be used.
     This determines which kind of information for the Hessian of the
     Lagrangian function is used by the algorithm.
   Possible values:
    - exact                   [Use second derivatives provided by the NLP.]
    - limited-memory          [Perform a limited-memory quasi-Newton
                               approximation]

hessian_approximation_space   ("nonlinear-variables")
   Indicates in which subspace the Hessian information is to be approximated.
   Possible values:
    - nonlinear-variables     [only in space of nonlinear variables.]
    - all-variables           [in space of all variables (without slacks)]


### MA27 Linear Solver ###

ma27_pivtol                            0 <  (     1e-008) <  1         
   Pivot tolerance for the linear solver MA27.
     A smaller number pivots for sparsity, a larger number pivots for
     stability.  This option is only available if Ipopt has been compiled with
     MA27.

ma27_pivtolmax                         0 <  (     0.0001) <  1         
   Maximum pivot tolerance for the linear solver MA27.
     Ipopt may increase pivtol as high as pivtolmax to get a more accurate
     solution to the linear system.  This option is only available if Ipopt
     has been compiled with MA27.

ma27_liw_init_factor                   1 <= (          5) <  +inf      
   Integer workspace memory for MA27.
     The initial integer workspace memory = liw_init_factor * memory required
     by unfactored system. Ipopt will increase the workspace size by
     meminc_factor if required.  This option is only available if Ipopt has
     been compiled with MA27.

ma27_la_init_factor                    1 <= (          5) <  +inf      
   Real workspace memory for MA27.
     The initial real workspace memory = la_init_factor * memory required by
     unfactored system. Ipopt will increase the workspace size by
     meminc_factor if required.  This option is only available if  Ipopt has
     been compiled with MA27.

ma27_meminc_factor                     1 <= (         10) <  +inf      
   Increment factor for workspace size for MA27.
     If the integer or real workspace is not large enough, Ipopt will increase
     its size by this factor.  This option is only available if Ipopt has been
     compiled with MA27.

ma27_skip_inertia_check       ("no")
   Always present inertia is correct.
     Setting this option to "yes" essentially disables inertia check. This
     option makes the algorithm non-robust and easily fail, but it might give
     some insight into the necessity of interia control.
   Possible values:
    - no                      [check interia]
    - yes                     [skip inertia check]

ma27_ignore_singularity       ("no")
   Enables MA27's ability to solve a linear system even if the matrix is
   singular.
     Setting this option to "yes" means that Ipopt will call MA27 to compute
     solutions for right hand sides, even if MA27 has detected that the matrix
     is singular (but is still able to solve the linear system). In some cases
     this might be better than using Ipopt's heuristic of small perturbation
     of the lower diagonal of the KKT matrix.
   Possible values:
    - no                      [Don't have MA27 solve singular systems]
    - yes                     [Have MA27 solve singular systems]


### Uncategorized ###

warm_start_target_mu                -inf <  (          0) <  +inf      
   Unsupported!
