# Supplementary material for: MEIGO: an open-source software suite based on metaheuristics for global optimization in systems biology and bioinformatics
Source: BMC Bioinformatics. 2014 May 10;15:136. doi: 10.1186/1471-2105-15-136 (PMC4025564; doi:10.1186/1471-2105-15-136)
Supplement: Additional file 4 — MEIGO Matlab version source code and examples. The file includes the source code of the Matlab version of MEIGO and the examples included in the users manual. [file 1471-2105-15-136-S4.zip › MEIGO_M/eSS/local_solvers/n2fb/license.txt]

N2FB is part of the PORT library, available at
http://www.netlib.org/port/

The entire PORT library is now available without charge for
non-commercial use under a non-exclusive limited-use software
agreement, see
http://www.netlib.org/port/readme

Please make sure you follow this agreement.
