# Supplementary material for: MEIGO: an open-source software suite based on metaheuristics for global optimization in systems biology and bioinformatics
Source: BMC Bioinformatics. 2014 May 10;15:136. doi: 10.1186/1471-2105-15-136 (PMC4025564; doi:10.1186/1471-2105-15-136)
Supplement: Additional file 4 — MEIGO Matlab version source code and examples. The file includes the source code of the Matlab version of MEIGO and the examples included in the users manual. [file 1471-2105-15-136-S4.zip › MEIGO_M/eSS/local_solvers/nomadm/LEEME.txt]

Realizar la llamada como

[BestF,BestI,RunStats,RunSet]=mads_batch

leer esto de Abramson

if you would like to access this data directly, the call to mads from mads_batch.m has an output variable, called RunSet, which is a structure containing almost everything!  RunSet.bfp is a vector containing a sequential storage of the best feasible point f-values (used for plotting).  If you want to access the iterate data, you can access RunSet.iterate, which is the corresponding vector of iterates.  Each iterate is itself a structure containing fields p, x, n, f/gradf, c/gradc, h/gradh, etc., which correspond to the categorical variables, continuous variables, number of continuous variables, objective function value and gradient, gradient, constraint function values and Jacobian, and constraint violation function value and gradient, respectively.
