# Supplementary material for: MEIGO: an open-source software suite based on metaheuristics for global optimization in systems biology and bioinformatics
Source: BMC Bioinformatics. 2014 May 10;15:136. doi: 10.1186/1471-2105-15-136 (PMC4025564; doi:10.1186/1471-2105-15-136)
Supplement: Additional file 4 — MEIGO Matlab version source code and examples. The file includes the source code of the Matlab version of MEIGO and the examples included in the users manual. [file 1471-2105-15-136-S4.zip › MEIGO_M/eSS/ssm_delete_files.m]

function delete_files(solver,c_U)
switch solver
    case 'nomad'
        delete fobj_nomad.m
        delete fobj_nomad_omega.m
        delete fobj_nomad_x0.m

        if ~isempty(c_U)
            delete fobj_nomad_Param.m
        end

    case 'n2fb'
        delete objf_n2fb.m

    case 'dn2fb'
        delete objf_dn2fb.m

    case 'fsqp'
        delete fobj_fsqp.m
        if ~isempty(c_U)
            delete constr_fsqp.m
        end

    case 'ipopt'
        delete ipopt_f.m

        if ~isempty(c_U)
            delete ipopt_c.m
        end
end
