# Supplementary material for: MEIGO: an open-source software suite based on metaheuristics for global optimization in systems biology and bioinformatics
Source: BMC Bioinformatics. 2014 May 10;15:136. doi: 10.1186/1471-2105-15-136 (PMC4025564; doi:10.1186/1471-2105-15-136)
Supplement: Additional file 4 — MEIGO Matlab version source code and examples. The file includes the source code of the Matlab version of MEIGO and the examples included in the users manual. [file 1471-2105-15-136-S4.zip › MEIGO_M/eSS/ssm_evalfc.m]

function [value,value_penalty,pena,nlc,include,x] = ssm_evalfc(x,x_L,x_U,fobj,nconst,c_L,c_U,...
    tolc,weight,int_var,bin_var,varargin)

include=1;

%Transform into a row
if size(x,2)==1, x=x'; end


if (int_var) | (bin_var)
    x=ssm_round_int(x,int_var+bin_var,x_L,x_U);
end

%Adjust to bounds
lower=find(x<x_L);
upper=find(x>x_U);

x(lower)=x_L(lower);
x(upper)=x_U(upper);

if nconst
    [value,nlc]=feval(fobj,x,varargin{:});
    
    %Transform into a row
    if size(nlc,2)==1, nlc=nlc'; end
    
    pena=ssm_penalty_function(x,nlc,c_L,c_U,tolc);
    value_penalty=value+weight*pena;
       
else
    value=feval(fobj,x,varargin{:});
    nlc=0;
    pena=0;
    value_penalty=value;
end

if isinf(value) | isnan(value)
    include=0;
end

return
