# Supplementary material for: MEIGO: an open-source software suite based on metaheuristics for global optimization in systems biology and bioinformatics
Source: BMC Bioinformatics. 2014 May 10;15:136. doi: 10.1186/1471-2105-15-136 (PMC4025564; doi:10.1186/1471-2105-15-136)
Supplement: Additional file 4 — MEIGO Matlab version source code and examples. The file includes the source code of the Matlab version of MEIGO and the examples included in the users manual. [file 1471-2105-15-136-S4.zip › MEIGO_M/eSS/ssm_isdif2.m]

function [f,ind,ind2]=isdif2(x,group,tol,flag)
f=0;
ind=[];
ind2=[];

for i=1:size(group,1)
    num=abs(x-group(i,:));
    denom=min([abs(x); abs(group(i,:))]);
    denom(abs(denom)<eps)=1;
    diference=num./denom;
    aaa=find(diference>=tol);
    
    if flag==1
        if isempty(aaa)
            f=f+1;
            ind=[ind i];
        end
    elseif flag==2
        if length(aaa)~=length(x)
            %If this happens, not all the variables comply with the
            %tolerance
            ind=[ind i];
        else
            ind2=[ind2 i];
        end
    end
end
return
