# Supplementary material for: MEIGO: an open-source software suite based on metaheuristics for global optimization in systems biology and bioinformatics
Source: BMC Bioinformatics. 2014 May 10;15:136. doi: 10.1186/1471-2105-15-136 (PMC4025564; doi:10.1186/1471-2105-15-136)
Supplement: Additional file 4 — MEIGO Matlab version source code and examples. The file includes the source code of the Matlab version of MEIGO and the examples included in the users manual. [file 1471-2105-15-136-S4.zip › MEIGO_M/eSS/ssm_penalty_function.m]

function fx=penalty_function(x,nlc,c_L,c_U,tolc);

P=[];

if ~(isempty(nlc))


    if size(nlc)~=size(c_U), nlc=nlc'; end
    
    a=find(nlc<c_L);
    b=find(nlc>c_U);
    
    P=zeros(1,length(a)+length(b));
    counter=1;
    for i=1:size(a,2)
       P(counter)=(c_L(a(i))-nlc(a(i)));
        %P=[P (c_L(a(i))-nlc(a(i)))];%/(1+abs(c_L(a(i))))];
        counter=counter+1;
   end
   
    for i=1:size(b,2)
        P(counter)=(nlc(b(i))-c_U(b(i)));
   %     P=[P (nlc(b(i))-c_U(b(i)))];%/(1+abs(c_U(b(i))))];
       counter=counter+1;
    end

end

%maxP=max(P);

if ~(isempty(P)) & max(P)>tolc
    %The penalty is the maximum constraint violation
    fx=max(P);
else
    fx=0;
end
return
