# Supplementary material for: MEIGO: an open-source software suite based on metaheuristics for global optimization in systems biology and bioinformatics
Source: BMC Bioinformatics. 2014 May 10;15:136. doi: 10.1186/1471-2105-15-136 (PMC4025564; doi:10.1186/1471-2105-15-136)
Supplement: Additional file 4 — MEIGO Matlab version source code and examples. The file includes the source code of the Matlab version of MEIGO and the examples included in the users manual. [file 1471-2105-15-136-S4.zip › MEIGO_M/eSS/ssm_round_int.m]

function xrounded=round_int(x,index,x_L,x_U)

index=size(x,2)-index+1;

index=index:size(x,2);

for i=1:size(x,1)
    x(i,index)=x_L(index)+floor(0.5+x(i,index)-x_L(index));
end

xrounded=x;
