# Supplementary material for: MEIGO: an open-source software suite based on metaheuristics for global optimization in systems biology and bioinformatics
Source: BMC Bioinformatics. 2014 May 10;15:136. doi: 10.1186/1471-2105-15-136 (PMC4025564; doi:10.1186/1471-2105-15-136)
Supplement: Additional file 4 — MEIGO Matlab version source code and examples. The file includes the source code of the Matlab version of MEIGO and the examples included in the users manual. [file 1471-2105-15-136-S4.zip › MEIGO_M/examples/ex2.m]

function [F,g]=ex2(x)
F=-x(1)-x(2);
g(1)=x(2)-2*x(1).^4+8*x(1).^3-8*x(1).^2;
g(2)=x(2)-4*x(1).^4+32*x(1).^3-88*x(1).^2+96*x(1);
return
