# Supplementary material for: MEIGO: an open-source software suite based on metaheuristics for global optimization in systems biology and bioinformatics
Source: BMC Bioinformatics. 2014 May 10;15:136. doi: 10.1186/1471-2105-15-136 (PMC4025564; doi:10.1186/1471-2105-15-136)
Supplement: Additional file 4 — MEIGO Matlab version source code and examples. The file includes the source code of the Matlab version of MEIGO and the examples included in the users manual. [file 1471-2105-15-136-S4.zip › MEIGO_M/examples/ex4.m]

function [F,g]=ex4(x)
F = x(2)^2 + x(3)^2 + 2.0*x(1)^2 + x(4)^2 - 5.0*x(2) - 5.0*x(3) - 21.0*x(1) + 7.0*x(4);
g(1) = x(2)^2 + x(3)^2 + x(1)^2 + x(4)^2 + x(2) - x(3) + x(1) - x(4);
g(2) = x(2)^2 + 2.0*x(3)^2 + x(1)^2 + 2.0*x(4)^2 - x(2) - x(4);
g(3) = 2.0*x(2)^2 + x(3)^2 + x(1)^2 + 2.0*x(2) - x(3) - x(4);
return
