# Supplementary material for: MEIGO: an open-source software suite based on metaheuristics for global optimization in systems biology and bioinformatics
Source: BMC Bioinformatics. 2014 May 10;15:136. doi: 10.1186/1471-2105-15-136 (PMC4025564; doi:10.1186/1471-2105-15-136)
Supplement: Additional file 4 — MEIGO Matlab version source code and examples. The file includes the source code of the Matlab version of MEIGO and the examples included in the users manual. [file 1471-2105-15-136-S4.zip › MEIGO_M/examples/f17.m]

%%%%%%%%%%%%%%%%%%%%%%%%%%%%%%%%%%%%%%%%%%%%%%%%%%%%%%%%%%%%
% F17: D/m-group Shifted Schwefel's Problem 1.2
% D = 1000, m = 50, D/m = 20
%%%%%%%%%%%%%%%%%%%%%%%%%%%%%%%%%%%%%%%%%%%%%%%%%%%%%%%%%%%%
function fit = f17(x)

	[ps D] = size(x);
	m = 50;
	G = D/m;
	
	global initial_flag;
	persistent o p;

	if (isempty(initial_flag) || initial_flag == 0)	
			load 'f17_op.mat';
			initial_flag = 1;
	end

	if (D ~= 1000)
        disp('F17 error: only support D = 1000 now');
        error(17);
    end

	x = x-repmat(o,ps,1);
	fit = 0;
	for k = 1:G
		index = ((k-1)*m+1):(k*m);
		fit = fit + schwefel_func(x(:,p(index)));
	end
	
end

function fit = schwefel_func(x)

	[ps D] = size(x);
	fit = 0;
	for i = 1:D
		fit = fit + sum(x(:,1:i),2).^2;
	end
	
end
