# Supplementary material for: MEIGO: an open-source software suite based on metaheuristics for global optimization in systems biology and bioinformatics
Source: BMC Bioinformatics. 2014 May 10;15:136. doi: 10.1186/1471-2105-15-136 (PMC4025564; doi:10.1186/1471-2105-15-136)
Supplement: Additional file 4 — MEIGO Matlab version source code and examples. The file includes the source code of the Matlab version of MEIGO and the examples included in the users manual. [file 1471-2105-15-136-S4.zip › MEIGO_M/examples/main_ex1.m]

clear mex;
clear all;
close all;


% global optimum
%
%x*=[0.0898, -0.7127];
% or    
%x*=[-0.0898, 0.7127];
%
%f(x*)= -1.03163;


	
	

%========================= PROBLEM SPECIFICATIONS ===========================
problem.f='ex1';                               %mfile containing the objective function
problem.x_L=-1*ones(1,2);                      %lower bounds         
problem.x_U=ones(1,2);                         %upper bounds

opts.maxeval=500;
opts.ndiverse=40;
opts.local.solver='dhc';
opts.local.finish='fmincon';
opts.local.iterprint=1;
%========================= END OF PROBLEM SPECIFICATIONS =====================

Results=MEIGO(problem,opts,'ESS');
