# Supplementary material for: MEIGO: an open-source software suite based on metaheuristics for global optimization in systems biology and bioinformatics
Source: BMC Bioinformatics. 2014 May 10;15:136. doi: 10.1186/1471-2105-15-136 (PMC4025564; doi:10.1186/1471-2105-15-136)
Supplement: Additional file 4 — MEIGO Matlab version source code and examples. The file includes the source code of the Matlab version of MEIGO and the examples included in the users manual. [file 1471-2105-15-136-S4.zip › MEIGO_M/examples/main_ex2.m]

clear mex;
clear all;
close all;

% global optimum
%
%x*=[2.32952, 3.17849];
%    
%f(x*)=-5.50801


%========================= PROBLEM SPECIFICATIONS ===========================
problem.f='ex2';                           %mfile containing the objective function
problem.x_L=[0 0];                         %lower bounds         
problem.x_U=[3 4];                         %upper bounds
problem.c_L=[-inf -inf];
problem.c_U=[2 36];

opts.maxeval=750;
opts.local.n1=2;
opts.local.n2=3;
%========================= END OF PROBLEM SPECIFICATIONS =====================
Results=MEIGO(problem,opts,'ESS');
