# Supplementary material for: MEIGO: an open-source software suite based on metaheuristics for global optimization in systems biology and bioinformatics
Source: BMC Bioinformatics. 2014 May 10;15:136. doi: 10.1186/1471-2105-15-136 (PMC4025564; doi:10.1186/1471-2105-15-136)
Supplement: Additional file 4 — MEIGO Matlab version source code and examples. The file includes the source code of the Matlab version of MEIGO and the examples included in the users manual. [file 1471-2105-15-136-S4.zip › MEIGO_M/examples/main_ex4.m]

clear mex;
clear all;
close all;


% global optimum
%
%x*=[2.23607, 0, 1, 0];
%    
%f(x*)=-40.9575;

%========================= PROBLEM SPECIFICATIONS ===========================
problem.f='ex4';                                          
problem.x_L=[0 0 0 0];                                          
problem.x_U=[10 10 10 10];                                    
problem.x_0=[3 4 5 1];                                               
problem.int_var=3;
problem.c_L=[-inf -inf -inf ];                               
problem.c_U=[8 10 5];                     

opts.local.solver=0;
opts.maxtime=2;
%========================= END OF PROBLEM SPECIFICATIONS =====================

Results=MEIGO(problem,opts,'ESS');
