# Supplementary material for: MEIGO: an open-source software suite based on metaheuristics for global optimization in systems biology and bioinformatics
Source: BMC Bioinformatics. 2014 May 10;15:136. doi: 10.1186/1471-2105-15-136 (PMC4025564; doi:10.1186/1471-2105-15-136)
Supplement: Additional file 4 — MEIGO Matlab version source code and examples. The file includes the source code of the Matlab version of MEIGO and the examples included in the users manual. [file 1471-2105-15-136-S4.zip › MEIGO_M/examples/main_multistart_ex3.m]

clear mex;
clear all;
close all;

%========================= PROBLEM SPECIFICATIONS ===========================
problem.f='ex3';                                    
problem.x_L=[0 0 0 0 0 0];      
problem.x_U=[1 1 1 1 16 16];  
problem.neq=4;
problem.c_L=-inf;
problem.c_U=4;

opts.ndiverse=25;

opts.local.solver='solnp';
opts.local.iterprint=1;
opts.local.tol=2;
%=========================================================================
k1=0.09755988;
k3=0.0391908;
k2=0.99*k1;
k4=0.9*k3;

Results_multistart=MEIGO(problem,opts,'MULTISTART',k1,k2,k3,k4);
