# Supplementary material for: MEIGO: an open-source software suite based on metaheuristics for global optimization in systems biology and bioinformatics
Source: BMC Bioinformatics. 2014 May 10;15:136. doi: 10.1186/1471-2105-15-136 (PMC4025564; doi:10.1186/1471-2105-15-136)
Supplement: Additional file 4 — MEIGO Matlab version source code and examples. The file includes the source code of the Matlab version of MEIGO and the examples included in the users manual. [file 1471-2105-15-136-S4.zip › MEIGO_M/examples/main_rosen10.m]

clear all

%========================= PROBLEM SPECIFICATIONS ===========================
nvar=10;
problem.x_L=-5*ones(1,nvar);
problem.x_U=5*ones(1,nvar);
problem.f='rosen10';

opts.maxeval=1000;
algorithm='VNS';

[Results]=MEIGO(problem,opts,algorithm);
