# Supplementary material for: MEIGO: an open-source software suite based on metaheuristics for global optimization in systems biology and bioinformatics
Source: BMC Bioinformatics. 2014 May 10;15:136. doi: 10.1186/1471-2105-15-136 (PMC4025564; doi:10.1186/1471-2105-15-136)
Supplement: Additional file 4 — MEIGO Matlab version source code and examples. The file includes the source code of the Matlab version of MEIGO and the examples included in the users manual. [file 1471-2105-15-136-S4.zip › MEIGO_M/examples/objf_n2fb.m]

function [R]= objf_n2fb (N,P,x,NF,R,LTY,TY)
global n_fun_eval 
global input_par 
[f,g,R]= ex5(x,input_par{:});
n_fun_eval=n_fun_eval+1; 
return
