# Supplementary material for: MEIGO: an open-source software suite based on metaheuristics for global optimization in systems biology and bioinformatics
Source: BMC Bioinformatics. 2014 May 10;15:136. doi: 10.1186/1471-2105-15-136 (PMC4025564; doi:10.1186/1471-2105-15-136)
Supplement: Additional file 4 — MEIGO Matlab version source code and examples. The file includes the source code of the Matlab version of MEIGO and the examples included in the users manual. [file 1471-2105-15-136-S4.zip › MEIGO_M/examples/run_cevns.m]

nthreads=2;
n_iter=2;
is_parallel=true;
npars=50;
maxtime_per_iteration=10;

x_L=-5*ones(1,npars);
x_U= 5*ones(1,npars);;
x_0= round(rand(1,npars).*(x_U-x_L+1)+x_L-0.5)

par_struct=get_CeVNS_options(nthreads,npars,maxtime_per_iteration);

for i=1:nthreads
		
	par_struct(i).problem.f='rosen10';
	par_struct(i).problem.x_L=x_L;
	par_struct(i).problem.x_U=x_U;
	par_struct(i).problem.x_0=x_0;
	
end

Results = CeVNS(par_struct,n_iter,is_parallel)
