# Supplementary material for: MEIGO: an open-source software suite based on metaheuristics for global optimization in systems biology and bioinformatics
Source: BMC Bioinformatics. 2014 May 10;15:136. doi: 10.1186/1471-2105-15-136 (PMC4025564; doi:10.1186/1471-2105-15-136)
Supplement: Additional file 4 — MEIGO Matlab version source code and examples. The file includes the source code of the Matlab version of MEIGO and the examples included in the users manual. [file 1471-2105-15-136-S4.zip › MEIGO_M/examples/run_f17_CeSS.m]

nthreads=2;
npars=1000;
n_iter=2;
is_parallel=true;
%THis is too short for this problem, only for testing purposes
maxtime_per_iteration=100;

par_struct=get_CeSS_options(nthreads,npars,maxtime_per_iteration);
x_L=-100*ones(1,npars);
x_U= 100*ones(1,npars);

for i=1:nthreads
		
	par_struct(i).problem.f='f17';
	par_struct(i).problem.x_L=x_L;
	par_struct(i).problem.x_U=x_U;
    par_struct(i).opts.ndiverse    = 100;
	%DHC takes as bit to run, uncoment the next two lines for tests
	par_struct(i).opts.local.solver  = 0; 
	par_struct(i).opts.local.finish  = 0;
	
end

Results = CeSS(par_struct,n_iter,is_parallel);

stairs(Results.time,Results.f)
