# Supplementary material for: MEIGO: an open-source software suite based on metaheuristics for global optimization in systems biology and bioinformatics
Source: BMC Bioinformatics. 2014 May 10;15:136. doi: 10.1186/1471-2105-15-136 (PMC4025564; doi:10.1186/1471-2105-15-136)
Supplement: Additional file 4 — MEIGO Matlab version source code and examples. The file includes the source code of the Matlab version of MEIGO and the examples included in the users manual. [file 1471-2105-15-136-S4.zip › MEIGO_M/examples/test_f17_R.m]

vals= [-55.63837 -29.29515 76.91292 -70.72446 -88.6223 34.59761 42.58014 43.84095 -37.24968 -88.62922 -13.92433 18.47268 -46.97284 -3.899489 -48.93648 -28.52707 30.40822 10.64226 37.66201 -7.330864 17.61975 -12.7718 -66.82842 -53.06068 49.17852 91.69659 -44.61534 79.0484 -50.49248 -78.71482 -32.52005 -54.33243 19.1632 68.06282 -31.69043 6.526317 -78.96385 -43.81164 -17.90101 44.00594 -55.86909 -22.6525 -35.14067 79.85491 -20.93575 -38.88341 -8.21867 62.19694 -17.57758 -87.68342 32.0641 -19.85405 -94.93675 -70.06901 -16.14505 -11.11363 -8.154407 -54.50516 -19.38111 19.55731 -64.89623 49.98066 -30.07584 -6.508359 51.00212 -39.28126 -77.33884 4.983717 83.25792 10.95227 -49.69448 -44.96362 21.38095 -92.63824 -20.71776 -7.09887 -56.40345 87.90221 -14.8683 -29.52678 72.10169 52.00494 80.88293 28.36979 93.81468 78.13319 -50.24049 63.88471 40.92324 94.77628 20.30175 -23.30854 -38.15823 20.68135 -76.43329 48.01677 73.869 -15.98886 -63.20269 44.04366 -0.4417519 -41.71894 16.97396 -34.911 -16.56334 -94.13958 14.66508 64.4511 -9.817153 -23.42312 20.4179 17.78645 24.60787 32.11578 22.17853 70.57244 97.04141 13.16653 -44.25048 -11.28893 -13.97992 -82.30369 -24.01997 44.43418 78.35995 -10.19244 -70.53609 100 -63.41508 -59.38287 96.01121 -61.46293 -39.52316 -0.3676696 8.16611 47.50307 -36.24436 -63.04253 -45.13914 24.45299 -97.39964 -4.385664 93.65236 55.79248 -82.29656 24.88417 79.71836 -64.72108 58.42748 3.128292 100 71.74405 11.65374 -4.664991 8.749373 32.5627 45.85869 14.76605 75.42471 27.91829 11.67631 -24.63464 -94.8552 100 -25.57866 -41.09543 93.0065 2.524419 74.23439 18.30568 4.250706 21.29711 79.90625 53.05375 -3.687255 46.02587 -50.03227 -60.58533 63.19704 30.30301 -14.25479 -44.5524 -76.40909 38.53171 -78.15215 -14.01362 48.60601 21.54324 70.21554 81.69902 -62.18553 29.78529 -54.80534 11.35394 -59.06067 23.17666 -0.7076625 -65.87989 -86.12915 94.76476 -13.40873 30.05348 37.37018 46.22336 26.30809 -9.783651 81.1419 50.59599 5.683065 86.54157 4.791406 88.79799 -88.36186 -89.65766 -84.01291 -15.75341 95.41515 49.74484 61.46832 2.334893 100 -40.94299 -22.76964 -67.59441 46.60291 11.12077 -16.25419 -33.76993 2.812487 63.41 48.54036 -11.21303 0.9693105 -91.49105 -23.06995 22.75607 -4.205014 12.5006 -58.69062 -93.64077 -79.94329 14.43823 -24.48267 -81.954 31.33618 86.24656 28.30287 28.50391 -25.01458 -0.6732046 -13.03878 30.31296 91.91192 -21.8002 37.54821 -5.237723 3.196825 -11.27963 12.81148 -44.96129 -69.98447 88.81319 -48.15285 -41.70142 -84.39979 97.94992 -36.69794 -49.68856 -18.91158 -87.85488 -35.05303 -58.81499 29.45362 -62.20422 -88.99188 -87.53123 27.46975 -47.86952 45.54325 -32.65762 84.33265 97.55331 44.28714 -13.97302 23.8664 -34.95153 -100 -58.3254 47.11408 93.42324 23.37193 72.96734 -93.98351 12.72894 21.37512 12.83399 79.80641 78.56436 -22.82061 42.46385 9.207172 -49.27394 92.26253 -97.30443 42.87323 80.08175 81.61404 7.760008 7.903414 -4.474042 97.40181 29.99904 -13.49435 32.81748 -93.82858 92.05119 -47.07774 66.97473 -33.30513 -21.84707 -43.96503 -50.67812 62.54844 56.95097 -55.90383 69.00225 46.59767 100 -95.465 -44.63434 6.221305 -79.92976 25.00824 13.38721 84.24958 -48.88065 -26.12387 -45.07326 84.07811 92.24922 94.48981 10.13552 -34.285 -13.38782 1.583644 84.76345 82.82631 -49.68879 36.59137 -77.94771 -72.86617 -36.12325 29.80232 -73.62946 -18.06081 13.70192 44.17531 -9.556479 -75.63516 9.803817 100 -1.933209 100 31.78599 -15.7081 69.22481 -5.441873 -40.48094 -6.266507 -16.97927 56.05683 -77.13031 -96.13861 44.39582 39.54063 -5.469381 3.513729 -58.04165 35.56485 8.922737 62.59985 67.23423 -64.61611 3.310308 29.2809 -20.9633 23.06161 0.05685982 3.60836 23.89767 51.67854 -49.11828 -41.05993 -72.18378 -35.87007 -78.22147 -0.5230105 -57.61175 -21.74506 -81.59584 -83.06063 -70.99506 93.5892 100 -12.12201 12.93404 -7.644971 63.59942 -59.87861 38.90391 48.37311 -32.67247 -50.44457 11.13464 -1.817205 24.19536 7.363582 31.95177 -7.537546 -17.55438 46.91347 5.259832 63.89024 53.61631 41.1543 83.03595 -26.90035 -29.56017 -9.34103 67.3533 -49.10909 -44.71861 73.25147 63.37675 -17.97986 -6.125484 -83.92473 -39.84025 77.79678 17.32294 -21.09947 34.01517 20.51945 18.83509 28.01916 -45.89293 95.43654 -3.534134 49.78287 83.98397 -95.48042 11.0474 -2.167301 95.65809 -48.78547 6.094292 48.12744 31.88629 -98.57887 30.59252 1.066333 -2.467645 30.90263 85.33793 14.88054 -3.63235 60.06704 21.70713 -32.49916 -14.44338 -28.70769 7.082488 61.92684 -38.97924 -44.46657 -79.69801 -40.53952 -86.50768 -4.94171 -2.498971 64.05529 21.27814 -21.64959 -91.39522 63.85087 79.85858 -91.04599 -100 32.76856 -66.77747 -12.63876 -18.32199 -94.60718 78.17946 -47.27625 19.60859 -61.56051 -79.53743 46.49503 44.67648 -100 -11.31108 21.00047 48.6027 51.15911 -37.5423 41.37316 62.14399 -41.55932 28.91934 -50.03192 45.08826 69.20058 -7.922209 -17.2732 -52.98193 59.9079 -42.5429 62.42045 -38.86125 69.04353 -84.3936 -36.22543 -89.57111 25.72332 -14.66273 78.32612 25.2427 -54.32783 42.79646 99.42749 55.28163 -47.97315 29.83089 41.86558 -86.84628 77.81446 61.45271 -43.7034 9.361471 -45.59556 0.2113391 49.4515 -50.03572 -64.8853 -46.03279 63.90938 -44.03152 55.14825 81.61456 71.57587 60.60939 91.18217 50.26973 -21.93969 -96.31729 65.48275 -32.35965 -49.7444 5.393051 -22.36147 21.05353 -71.41977 97.92295 -40.92574 -18.6 -57.43053 -40.88213 -79.40615 40.18845 -17.15066 9.186707 -23.34068 11.17206 100 1.287766 41.77232 -42.05432 -3.459653 55.04999 17.26686 -45.98301 -16.86628 60.29615 -8.632493 21.33778 53.09119 -47.9487 43.18297 -77.62437 -13.0887 42.55354 -28.97837 -53.43979 43.03966 24.01258 -62.232 29.94926 -7.284681 12.93577 62.11614 -8.579073 60.71158 76.96059 10.26027 78.10152 -95.4558 59.35091 71.38156 73.3765 -76.49351 -27.65327 -62.64178 30.88367 21.44695 42.26118 -11.66507 4.909831 58.5047 -89.52822 2.925237 91.24331 28.59443 49.28969 -26.17551 91.90051 -49.64159 -91.56188 -38.76571 -29.163 -16.20301 -31.10402 23.12314 52.98094 -31.35068 52.60566 6.407091 -66.4945 50.32658 95.66029 -7.059065 77.94888 -61.2711 -22.04986 73.05296 -43.43026 -7.10043 -12.6633 70.87095 -48.40027 5.322934 -32.73357 41.75976 -35.1441 -15.15218 87.59406 -51.61354 52.41878 74.68444 17.40725 6.370939 40.26543 -45.53306 -41.41033 -9.433077 -53.87686 -56.62688 -93.69068 56.77674 -17.88468 -61.73683 67.10373 62.44107 -95.93024 -28.36199 4.039078 4.908967 -17.61325 50.84414 -42.17655 55.1201 33.22621 51.12553 -79.5738 24.16641 -86.0921 -75.79854 51.89651 15.78704 -73.56854 5.161397 95.40419 -6.62984 59.44625 -67.01793 -36.73642 -72.27803 3.352279 40.94153 46.7013 25.88806 27.26913 -18.60235 -88.0302 48.76872 -22.64911 48.79894 -29.40798 48.01764 31.64496 81.52322 -13.21014 -68.51124 -35.80872 -5.744945 -57.27272 -45.20345 -86.88034 -71.79476 -42.33435 -53.91667 -2.295095 -10.71372 -26.25758 75.96419 -17.76443 13.41131 -28.15762 -81.96759 28.19768 -54.17973 13.87362 8.168777 -71.07251 20.30823 -68.32482 -100 -96.97937 -28.08865 -39.76055 -28.73535 -5.287256 -47.878 5.202834 9.351731 96.20673 28.7479 -61.41079 10.55048 31.02854 -10.0581 8.964566 -20.6514 13.61381 3.634969 22.93468 -85.60571 48.05056 -8.958394 -87.29271 35.53493 34.5683 -23.39808 12.23518 20.86937 28.37641 -29.80087 97.26417 -4.431645 12.93187 -2.822629 18.73358 86.13805 51.8555 75.67076 52.17652 -17.90682 55.47266 47.49392 90.66478 -34.02295 18.63533 20.81517 -50.5648 36.37375 96.71174 53.29692 -14.82689 39.24209 49.6376 58.85045 -49.00788 5.279443 -47.2877 -19.00344 -27.50233 -48.97804 -77.85777 70.85667 61.90108 74.09696 -57.81011 -43.10085 -79.464 48.44701 74.72306 -7.897505 11.30707 -56.80688 -7.453407 -5.029727 19.2387 -23.83462 -12.20997 43.01995 -86.63222 15.89054 -97.5444 38.17482 99.43316 -41.98447 -14.88638 -57.03735 5.0422 88.7151 31.06701 -17.75464 39.31328 3.918251 -46.5082 48.07438 10.48568 85.33222 42.1248 18.48971 40.49396 47.41933 12.39258 -17.70418 -18.11148 28.26856 58.04481 67.80624 27.03767 95.42685 -67.2112 -9.146149 64.88623 42.25614 77.16304 -33.73356 52.43976 7.431007 -59.80561 -99.55104 51.45645 40.055 85.94234 -63.91543 -15.34658 40.78133 -7.360411 -20.81001 19.68526 14.51795 26.31938 -18.82445 -23.69957 -19.12294 44.69902 -37.22877 60.23041 -36.14791 -80.12347 100 4.688142 -5.531215 -92.15339 67.09726 43.59556 -45.60884 -7.759013 19.98364 27.86443 5.721549 -0.7746054 53.47142 -97.45317 -17.73657 -62.53066 21.35384 -27.17501 14.45442 -52.93975 12.0053 -76.53591 57.78522 -17.95666 -14.54478 67.72382 78.00822 76.28284 44.16757 -92.91885 19.46314 65.30957 94.95336 -64.08291 44.14231 -12.02377 -16.73015 -16.82904 -14.81673 58.39794 61.34824 -84.25613 97.53689 44.12654 22.18507 58.37361 -64.34929 -21.26078 -29.55249 -31.5937 -25.05485 87.50832 -20.58631 -30.91295 16.64681 -31.64295 -4.179157 -30.78329 35.25216 -61.0899 52.23724 -11.73834 -45.96106 9.473393 19.5254 -46.71598 -48.99331 -6.292916 -76.56635 -13.38069 -9.620677 69.2504 -77.79222 -52.64545 94.78826 55.87314 -24.19208 -40.70062 77.71361 10.78314 3.077842 66.15806 -26.76064 21.1907 43.14354 79.92216 -62.76888 -37.6466 -73.65163 -55.07997 45.03548 3.783738 43.36179 -37.87668 -1.51275 90.14122 -16.88941 -9.259341 35.20066 19.40419 -36.46502 -29.38968 85.94077 -60.53022 34.00168 63.64996 -1.436917 31.67268 73.61916 30.07524 69.5966 -77.65935 -66.86804 73.58097 6.972569 -67.80558 -8.058319 -70.68979 -59.73317 66.93846 91.07743 -34.47377 -57.53293 75.72849 -64.00755 63.97447];
f17(vals)
%8.8332e+003 Matlab
%8833.15
