# Supplementary material for: MEIGO: an open-source software suite based on metaheuristics for global optimization in systems biology and bioinformatics
Source: BMC Bioinformatics. 2014 May 10;15:136. doi: 10.1186/1471-2105-15-136 (PMC4025564; doi:10.1186/1471-2105-15-136)
Supplement: Additional file 4 — MEIGO Matlab version source code and examples. The file includes the source code of the Matlab version of MEIGO and the examples included in the users manual. [file 1471-2105-15-136-S4.zip › MEIGO_M/install_MEIGO.m]

%%%% -------------------------
%%%% install_MEIGO
%%%% -------------------------
%
% install_MEIGO adds the MEIGO toolbox files to the Matlab path.

pwd_ssm=pwd;
addpath(genpath(pwd_ssm))

disp('  ')
disp('  >>>>>>>> MEIGO has been added to the Matlab path <<<<<<<<')
disp('  ')
