# Supplementary material for: MEIGO: an open-source software suite based on metaheuristics for global optimization in systems biology and bioinformatics
Source: BMC Bioinformatics. 2014 May 10;15:136. doi: 10.1186/1471-2105-15-136 (PMC4025564; doi:10.1186/1471-2105-15-136)
Supplement: Additional file 4 — MEIGO Matlab version source code and examples. The file includes the source code of the Matlab version of MEIGO and the examples included in the users manual. [file 1471-2105-15-136-S4.zip › MEIGO_M/MEIGO.m]

function [Results]=MEIGO(problem,opts,algorithm,varargin)

algorithm=upper(algorithm);

if strmatch(algorithm,'VNS')
    Results=rvnds_hamming(problem,opts,varargin{:});
elseif strmatch(algorithm,'ESS')
    Results=ess_kernel(problem,opts,varargin{:});
elseif strmatch(algorithm,'MULTISTART')
    Results=ssm_multistart(problem,opts,varargin{:});
else
    fprintf('The method defined in "algorithm" is not valid \n');
    fprintf('Define a valid method (VNS or eSS) and rerun \n');
    Results=[];
end
