# Supplementary material for: MEIGO: an open-source software suite based on metaheuristics for global optimization in systems biology and bioinformatics
Source: BMC Bioinformatics. 2014 May 10;15:136. doi: 10.1186/1471-2105-15-136 (PMC4025564; doi:10.1186/1471-2105-15-136)
Supplement: Additional file 4 — MEIGO Matlab version source code and examples. The file includes the source code of the Matlab version of MEIGO and the examples included in the users manual. [file 1471-2105-15-136-S4.zip › MEIGO_M/VNS/untitled.m]

%A�adir c_L y c_U en los inputs despues de fobj, en la primera linea

%Al principio

n_out_f=nargout(problem.f);
if n_out==2
    constrained=1;
else
    constrained=0;
end
