# Supplementary material for: MEIGO: an open-source software suite based on metaheuristics for global optimization in systems biology and bioinformatics
Source: BMC Bioinformatics. 2014 May 10;15:136. doi: 10.1186/1471-2105-15-136 (PMC4025564; doi:10.1186/1471-2105-15-136)
Supplement: Additional file 4 — MEIGO Matlab version source code and examples. The file includes the source code of the Matlab version of MEIGO and the examples included in the users manual. [file 1471-2105-15-136-S4.zip › MEIGO_M/VNS/vns_env.m]

function [f]=vns_env(x,y)

global cl cu ncu ncl fobj

if ~isempty(cu)
    [f,c]=feval(fobj,x);
    
    if size(c,2)==1;
        c=c';
    end
    
    temp1=c(ncu)-cu(ncu);
    temp2=cl(ncl)-c(ncl);

    temp1(temp1<0)=0;
    temp2(temp2<0)=0;

    f=f+1e6*(sum(temp1)+sum(temp2));
else
    [f]=feval(fobj,x);
end
