# Supplementary material for: MEIGO: an open-source software suite based on metaheuristics for global optimization in systems biology and bioinformatics
Source: BMC Bioinformatics. 2014 May 10;15:136. doi: 10.1186/1471-2105-15-136 (PMC4025564; doi:10.1186/1471-2105-15-136)
Supplement: Additional file 4 — MEIGO Matlab version source code and examples. The file includes the source code of the Matlab version of MEIGO and the examples included in the users manual. [file 1471-2105-15-136-S4.zip › MEIGO_M/VNS/vns_optset.m]

function [opts] = vns_optset(default,opts)

if not(isempty(opts));
    opt_names=fieldnames(opts);
    default_names=fieldnames(default);
    
    low_opt_names = lower(opt_names);
    low_default_names = lower(default_names);

    for i=1:length(opt_names)
        j = strmatch(low_opt_names{i,:},low_default_names,'exact');
        if isempty(j)
            error(sprintf(['Unrecognized field name %s'], opt_names{i,:}));
        end
        value = opts.(opt_names{i,:});
        default.(default_names{j,:}) = value;
    end
end
opts=default;
