# Supplementary material for: MEIGO: an open-source software suite based on metaheuristics for global optimization in systems biology and bioinformatics
Source: BMC Bioinformatics. 2014 May 10;15:136. doi: 10.1186/1471-2105-15-136 (PMC4025564; doi:10.1186/1471-2105-15-136)
Supplement: Additional file 5 — MEIGO R version source code and examples. The file includes the source code of the R version of MEIGO and the examples included in the users manual. [file 1471-2105-15-136-S5.zip]

Archive with 151 entries (137 files):
- MEIGOR/
- MEIGOR/.DS_Store
- __MACOSX/
- __MACOSX/MEIGOR/
- __MACOSX/MEIGOR/._.DS_Store
- MEIGOR/data/
- MEIGOR/data/.DS_Store
- __MACOSX/MEIGOR/data/
- __MACOSX/MEIGOR/data/._.DS_Store
- MEIGOR/data/bayesFitExample.RData
- MEIGOR/data/CellNOptR_example.RData
- MEIGOR/data/CNORodeExample.RData
- MEIGOR/data/simpleExample.RData
- MEIGOR/DESCRIPTION
- MEIGOR/inst/
- MEIGOR/inst/.DS_Store
- __MACOSX/MEIGOR/inst/
- __MACOSX/MEIGOR/inst/._.DS_Store
- MEIGOR/inst/benchmarks/
- MEIGOR/inst/benchmarks/ex1.R
- MEIGOR/inst/benchmarks/ex2.R
- MEIGOR/inst/benchmarks/ex3.R
- MEIGOR/inst/benchmarks/ex4.R
- MEIGOR/inst/benchmarks/ex5.R
- MEIGOR/inst/benchmarks/ex5_dynamics.R
- MEIGOR/inst/benchmarks/f10.R
- MEIGOR/inst/benchmarks/f17.R
- MEIGOR/inst/benchmarks/f20.R
- MEIGOR/inst/benchmarks/main_CeVNSR_example.R
- MEIGOR/inst/benchmarks/main_ex1.R
- MEIGOR/inst/benchmarks/main_ex2.R
- MEIGOR/inst/benchmarks/main_ex3.R
- MEIGOR/inst/benchmarks/main_ex4.R
- MEIGOR/inst/benchmarks/main_ex5.R
- MEIGOR/inst/benchmarks/main_ex5_Rsolnp.R
- MEIGOR/inst/benchmarks/main_f10.R
- MEIGOR/inst/benchmarks/main_f17.R
- MEIGOR/inst/benchmarks/main_f20.R
- MEIGOR/inst/benchmarks/main_multistart_ex3.R
- MEIGOR/inst/benchmarks/main_rosen10_meigo.R
- MEIGOR/inst/benchmarks/rosen10.R
- MEIGOR/inst/doc/
- MEIGOR/inst/doc/logo_CSIC-eps-converted-to.pdf
- MEIGOR/inst/doc/logo_CSIC.eps
- MEIGOR/inst/doc/logo_EBI-eps-converted-to.pdf
- MEIGOR/inst/doc/logo_EBI.eps
- MEIGOR/inst/doc/logo_UPCT-eps-converted-to.pdf
- MEIGOR/inst/doc/logo_UPCT.eps
- MEIGOR/inst/doc/MEIGO_refs.bib
- __MACOSX/MEIGOR/inst/doc/
- __MACOSX/MEIGOR/inst/doc/._MEIGO_refs.bib
- MEIGOR/inst/doc/MEIGOR-vignette.pdf
- MEIGOR/inst/doc/MEIGOR-vignette.Rnw
- __MACOSX/MEIGOR/inst/doc/._MEIGOR-vignette.Rnw
- MEIGOR/inst/NEWS
- __MACOSX/MEIGOR/inst/._NEWS
- MEIGOR/man/
- MEIGOR/man/accept_move.Rd
- MEIGOR/man/BayesFit.Rd
- __MACOSX/MEIGOR/man/
- __MACOSX/MEIGOR/man/._BayesFit.Rd
- MEIGOR/man/calculate_hessian.Rd
- MEIGOR/man/calculate_likelihood.Rd
- MEIGOR/man/calculate_posterior.Rd
- MEIGOR/man/calculate_prior.Rd
- MEIGOR/man/CeSSR.Rd
- MEIGOR/man/CeVNSR.Rd
- __MACOSX/MEIGOR/man/._CeVNSR.Rd
- MEIGOR/man/cnolist.Rd
- MEIGOR/man/cur_params.Rd
- MEIGOR/man/dhc.Rd
- MEIGOR/man/essR-MEIGOR.Rd
- MEIGOR/man/essR.Rd
- MEIGOR/man/essR_multistart.Rd
- MEIGOR/man/estimate.Rd
- MEIGOR/man/eucl_dist.Rd
- MEIGOR/man/generate_new_position.Rd
- MEIGOR/man/initialize.Rd
- MEIGOR/man/ith_essR.Rd
- MEIGOR/man/ith_VNSR.Rd
- MEIGOR/man/MEIGO.Rd
- MEIGOR/man/MEIGOR-package.Rd
- MEIGOR/man/model.Rd
- MEIGOR/man/nls_fobj.Rd
- MEIGOR/man/optim_fobj.Rd
- MEIGOR/man/paramsOpt.Rd
- MEIGOR/man/reject_move.Rd
- MEIGOR/man/run.Rd
- MEIGOR/man/runBayesFit.Rd
- MEIGOR/man/rvnds_hamming.Rd
- MEIGOR/man/rvnds_local.Rd
- MEIGOR/man/solnp_eq.Rd
- MEIGOR/man/solnp_fobj.Rd
- MEIGOR/man/solnp_ineq.Rd
- MEIGOR/man/ssm_beyond.Rd
- MEIGOR/man/ssm_defaults.Rd
- MEIGOR/man/ssm_evalfc.Rd
- MEIGOR/man/ssm_isdif2.Rd
- MEIGOR/man/ssm_localsolver.Rd
- MEIGOR/man/ssm_optset.Rd
- MEIGOR/man/ssm_penalty_function.Rd
- MEIGOR/man/ssm_round_int.Rd
- MEIGOR/man/validate.Rd
- __MACOSX/MEIGOR/man/._validate.Rd
- MEIGOR/man/vns_defaults.Rd
- MEIGOR/man/vns_optset.Rd
- MEIGOR/NAMESPACE
- MEIGOR/R/
- MEIGOR/R/accept_move.R
- MEIGOR/R/BayesFit-package.r
- __MACOSX/MEIGOR/R/
- __MACOSX/MEIGOR/R/._BayesFit-package.r
- MEIGOR/R/calculate_hessian.R
- MEIGOR/R/calculate_likelihood.R
- MEIGOR/R/calculate_posterior.R
- MEIGOR/R/calculate_prior.R
- MEIGOR/R/CeSSR.R
- MEIGOR/R/CeVNSR.R
- __MACOSX/MEIGOR/R/._CeVNSR.R
- MEIGOR/R/cur_params.R
- MEIGOR/R/dhc.R
- MEIGOR/R/essR.R
- MEIGOR/R/essR_multistart.R
- MEIGOR/R/estimate.R
- MEIGOR/R/eucl_dist.R
- MEIGOR/R/generate_new_position.R
- MEIGOR/R/initialize.R
- MEIGOR/R/MEIGO.R
- MEIGOR/R/nls_fobj.R
- MEIGOR/R/optim_fobj.R
- MEIGOR/R/reject_move.R
- MEIGOR/R/run.R
- MEIGOR/R/runBayesFit.R
- __MACOSX/MEIGOR/R/._runBayesFit.R
- MEIGOR/R/rvnds_hamming.R
- MEIGOR/R/rvnds_local.R
- MEIGOR/R/solnp_eq.R
- MEIGOR/R/solnp_fobj.R
- MEIGOR/R/solnp_ineq.R
- MEIGOR/R/ssm_beyond.R
- MEIGOR/R/ssm_defaults.R
- MEIGOR/R/ssm_evalfc.R
- MEIGOR/R/ssm_isdif2.R
- MEIGOR/R/ssm_localsolver.R
- MEIGOR/R/ssm_optset.R
- MEIGOR/R/ssm_penalty_function.R
- MEIGOR/R/ssm_round_int.R
- MEIGOR/R/validate.R
- __MACOSX/MEIGOR/R/._validate.R
- MEIGOR/R/vns_defaults.R
- MEIGOR/R/vns_optset.R
