# Supplementary material for: MEIGO: an open-source software suite based on metaheuristics for global optimization in systems biology and bioinformatics
Source: BMC Bioinformatics. 2014 May 10;15:136. doi: 10.1186/1471-2105-15-136 (PMC4025564; doi:10.1186/1471-2105-15-136)
Supplement: Additional file 5 — MEIGO R version source code and examples. The file includes the source code of the R version of MEIGO and the examples included in the users manual. [file 1471-2105-15-136-S5.zip › MEIGOR/DESCRIPTION]

Package: MEIGOR
Type: Package
Title: MEIGO - MEtaheuristics for bIoinformatics Global Optimization
Version: 0.99.6
Date: 2012-03-13
Author: Jose Egea, David Henriques, Alexandre Fdez. Villaverde, Thomas Cokelaer
Maintainer: Jose Egea <josea.egea@upct.es>
Depends: Rsolnp, snowfall
Suggests: CellNOptR, CNORode
Description: Global Optimization
License: GPL-3
LazyLoad: yes
