# Supplementary material for: MEIGO: an open-source software suite based on metaheuristics for global optimization in systems biology and bioinformatics
Source: BMC Bioinformatics. 2014 May 10;15:136. doi: 10.1186/1471-2105-15-136 (PMC4025564; doi:10.1186/1471-2105-15-136)
Supplement: Additional file 5 — MEIGO R version source code and examples. The file includes the source code of the R version of MEIGO and the examples included in the users manual. [file 1471-2105-15-136-S5.zip › MEIGOR/inst/benchmarks/ex2.R]

ex2<-function(x){
	F=-x[1]-x[2];
	g<-rep(0,2);
	g[1]<-x[2]-2*x[1]^4+8*x[1]^3-8*x[1]^2;
	g[2]<-x[2]-4*x[1]^4+32*x[1]^3-88*x[1]^2+96*x[1];
	return(list(F=F,g=g))
}
