# Supplementary material for: MEIGO: an open-source software suite based on metaheuristics for global optimization in systems biology and bioinformatics
Source: BMC Bioinformatics. 2014 May 10;15:136. doi: 10.1186/1471-2105-15-136 (PMC4025564; doi:10.1186/1471-2105-15-136)
Supplement: Additional file 5 — MEIGO R version source code and examples. The file includes the source code of the R version of MEIGO and the examples included in the users manual. [file 1471-2105-15-136-S5.zip › MEIGOR/inst/benchmarks/ex3.R]

ex3<-function(x,k1,k2,k3,k4){

#k1=0.09755988;
#k3=0.0391908;
#k2=0.99*k1;
#k4=0.9*k3;

	f=-x[4];
#Equality constraints
	g<-rep(0,5);
	g[1]=x[4]-x[3]+x[2]-x[1]+k4*x[4]*x[6];
	g[2]=x[1]-1+k1*x[1]*x[5];
	g[3]=x[2]-x[1]+k2*x[2]*x[6];
	g[4]=x[3]+x[1]-1+k3*x[3]*x[5];

#Inequality constraint
	g[5]=x[5]^0.5+x[6]^0.5;
	return(list(f=f,g=g));
}
