# Supplementary material for: MEIGO: an open-source software suite based on metaheuristics for global optimization in systems biology and bioinformatics
Source: BMC Bioinformatics. 2014 May 10;15:136. doi: 10.1186/1471-2105-15-136 (PMC4025564; doi:10.1186/1471-2105-15-136)
Supplement: Additional file 5 — MEIGO R version source code and examples. The file includes the source code of the R version of MEIGO and the examples included in the users manual. [file 1471-2105-15-136-S5.zip › MEIGOR/inst/benchmarks/ex5_dynamics.R]

ex5_dynamics<-function(t,y,p){
	dy<-rep(0,5)
	
	dy[1]<--(p[1]+p[2])*y[1];
	dy[2]<-p[1]*y[1];
	dy[3]<-p[2]*y[1]-(p[3]+p[4])*y[3]+p[5]*y[5];
	dy[4]<-p[3]*y[3];
	dy[5]<-p[4]*y[3]-p[5]*y[5];
	return(list(dy))

}
