# Supplementary material for: MEIGO: an open-source software suite based on metaheuristics for global optimization in systems biology and bioinformatics
Source: BMC Bioinformatics. 2014 May 10;15:136. doi: 10.1186/1471-2105-15-136 (PMC4025564; doi:10.1186/1471-2105-15-136)
Supplement: Additional file 5 — MEIGO R version source code and examples. The file includes the source code of the R version of MEIGO and the examples included in the users manual. [file 1471-2105-15-136-S5.zip › MEIGOR/inst/benchmarks/f10.R]

f10<-function(x){
			
			rastrigin_func <- function(x){
				fit = sum(x*x-10%*%cos(2%*%pi%*%x)+10);
				return(fit);
			}

			rastrigin_rot_func<-function(x, M){
				x = x%*%M;	
				fit = rastrigin_func(x);
				return(fit);
			}
			
		M=rbind(
		c(-0.010854,-0.050048,-0.278664,-0.046676,-0.105760,0.074516,-0.028414,-0.102657,0.220967,-0.066212,-0.229638,-0.134907,0.190343,0.144548,0.073500,-0.134111,-0.065602,-0.120712,0.268216,0.184739,-0.076449,-0.049649,-0.000230,0.135812,0.048023,0.178524,0.174202,0.149136,-0.072823,-0.154254,-0.108827,0.149507,-0.200239,0.180598,-0.052601,-0.084804,-0.080165,-0.025814,0.158640,-0.154562,-0.202685,-0.108362,-0.154062,-0.019499,-0.139040,0.088867,0.213832,0.004032,0.248328,0.180708),
		c(0.045976,0.261736,0.021488,-0.186503,-0.095032,-0.197123,-0.056601,-0.222439,-0.169776,0.113850,-0.015918,0.067043,0.048222,-0.059408,0.135695,0.013210,0.107942,-0.033853,0.124906,-0.046199,0.057018,-0.098155,-0.193948,0.144305,-0.258455,0.118647,0.116261,-0.094793,0.154546,-0.129296,-0.087892,-0.125934,-0.118136,-0.116599,0.043012,0.199109,-0.229432,0.055430,0.288461,0.189238,-0.082342,-0.140888,0.081633,0.184410,0.240196,0.104920,-0.109122,-0.171190,-0.126248,0.127403),
		c(0.004269,0.001164,-0.044336,0.037554,0.096390,-0.082231,-0.062901,0.145144,0.157894,-0.245068,0.277619,0.086947,-0.204709,-0.024496,0.168240,-0.109529,0.082380,-0.388263,-0.008275,0.271376,0.009807,0.242298,-0.058717,0.240938,-0.150083,-0.143512,0.188472,0.128792,0.014098,0.039818,0.184747,-0.108704,-0.017390,0.018055,0.060388,0.059299,0.064317,-0.117283,-0.024429,0.204392,-0.016800,-0.169482,-0.070856,-0.017344,-0.054145,0.118990,0.107698,0.183901,-0.194645,-0.076204),
		c(-0.190215,0.128830,-0.028094,0.031929,0.163029,0.005383,0.296519,-0.088964,-0.034217,-0.058337,0.101467,-0.055928,0.198605,0.155561,0.303901,-0.163293,0.158028,0.031631,0.092726,-0.000892,0.083545,0.015625,-0.012209,-0.119519,0.129809,-0.044483,-0.219166,0.120043,-0.000119,0.040219,0.110870,0.164518,0.149859,0.005476,0.117555,0.169871,-0.324864,-0.285143,0.047127,-0.096302,0.039859,0.139521,0.266738,0.116527,0.038843,0.134390,0.098379,0.166791,0.048381,-0.123020),
		c(0.112272,-0.076665,-0.198837,0.148302,0.049574,-0.141303,-0.215565,0.008435,-0.368044,0.099461,0.278557,-0.151417,0.157556,0.052776,-0.012699,-0.263498,0.207679,-0.005667,-0.056444,-0.034238,-0.048139,-0.105879,-0.052732,0.142908,-0.026154,-0.014174,0.074976,-0.042333,-0.018003,0.237013,0.036170,0.149096,-0.100729,0.202058,-0.079696,-0.023139,0.227964,0.144711,-0.136088,-0.087713,0.004938,0.074442,0.147297,-0.092903,0.286417,0.172706,0.112371,-0.047530,0.119341,0.038709),
		c(0.175297,-0.118131,-0.130800,0.123077,0.267232,0.090181,0.106507,-0.012008,0.031574,-0.027880,-0.017739,-0.107325,0.262262,-0.045673,0.034833,0.108457,-0.094974,-0.265638,0.021562,0.036182,-0.199988,0.012463,-0.154954,0.043316,-0.097842,-0.057894,0.092912,-0.019036,0.207784,-0.022000,0.008822,-0.077805,0.016198,-0.145669,0.111214,0.364330,0.037394,0.088754,-0.016072,-0.220444,-0.105335,0.166173,-0.083710,-0.052360,0.106861,-0.348434,-0.266076,0.021018,0.139809,-0.136696),
		c(-0.120668,-0.067466,0.178929,-0.110566,0.146769,0.314362,0.065510,-0.184599,-0.080251,-0.291885,-0.111119,0.030897,0.018626,0.130041,-0.049072,0.237000,0.082699,0.064583,0.076835,-0.056287,0.021818,-0.042641,-0.056397,0.256557,-0.193262,-0.186740,0.051198,0.112427,0.125531,0.181765,-0.277732,0.015329,0.158978,-0.022269,-0.156221,-0.179221,-0.078686,0.179645,-0.044641,0.119971,-0.088431,0.015520,-0.004848,-0.112044,0.195570,0.082566,0.203495,0.071257,0.087019,-0.187628),
		c(0.019885,-0.140758,0.039122,-0.017577,0.030461,0.165397,-0.042345,0.206486,0.065331,-0.049139,-0.161563,-0.119022,-0.066418,-0.126663,-0.114648,-0.137983,0.037326,0.134551,0.104027,-0.042062,-0.028344,0.074077,0.098176,0.395649,-0.186395,-0.008195,-0.020634,-0.098947,-0.123644,-0.071932,-0.180625,0.035563,-0.054927,0.111292,0.028516,0.161762,0.042759,-0.114737,0.128809,-0.191666,0.389398,-0.167559,0.394677,0.164891,-0.032156,-0.063539,-0.110852,0.060282,-0.029252,-0.080595),
		c(-0.008369,0.334586,0.217982,0.047232,-0.057699,0.100639,-0.002555,-0.041314,-0.095358,0.106738,0.031571,0.123235,0.035243,0.155747,-0.130681,0.110999,-0.087645,-0.289620,-0.082422,-0.107582,-0.288749,0.057376,-0.048976,-0.026517,0.078611,-0.036858,0.069513,-0.092935,-0.254581,-0.054510,0.096345,0.099053,-0.138120,-0.059166,0.204915,0.028076,0.046007,0.104369,0.276772,-0.011276,0.138985,-0.085433,0.190065,-0.264332,-0.054307,-0.032770,0.283782,-0.012200,0.140232,-0.178434),
		c(-0.128556,-0.132912,0.287278,-0.026334,0.003632,-0.027948,-0.081318,0.114516,-0.114995,-0.084472,0.158200,-0.266210,0.240033,0.255529,0.022795,0.008766,0.162121,-0.030142,-0.159441,-0.107754,0.258394,0.190367,0.077401,-0.063659,-0.161347,0.000491,-0.003591,0.060341,-0.279139,-0.204163,-0.045542,-0.121714,0.041262,-0.049434,-0.164897,0.076241,0.177866,-0.148532,0.254046,-0.039234,-0.148469,-0.013030,-0.193722,0.092495,0.004113,-0.165358,0.033684,-0.148801,0.051177,0.019315),
		c(-0.117485,-0.059635,-0.050956,-0.118786,0.037802,0.165878,-0.099076,0.226581,-0.102024,-0.026303,-0.036140,-0.163351,0.135405,0.143209,0.011538,-0.000035,-0.009277,-0.119993,-0.136847,-0.119722,0.048881,0.038783,0.224285,-0.051483,0.125413,0.185919,-0.060271,0.075944,0.283608,0.045525,-0.005095,-0.022626,-0.002053,0.074811,0.327066,0.041176,-0.125448,0.388622,-0.029763,-0.121538,-0.091360,-0.244235,0.017194,0.057166,-0.073215,0.060718,0.091747,-0.055944,-0.400942,-0.032210),
		c(-0.009017,-0.043030,-0.072944,0.039426,0.018099,-0.095028,-0.105473,-0.027679,-0.014205,0.198026,-0.101895,0.055469,-0.226563,0.192793,0.023905,0.049039,0.156610,-0.057393,-0.059442,0.072202,0.071244,-0.025741,-0.256235,-0.248108,-0.078358,-0.005314,0.004058,0.436694,-0.045051,0.119050,-0.103173,-0.157703,0.051758,-0.232791,-0.063010,0.019387,-0.004569,0.142511,-0.085598,-0.275126,0.213335,-0.335246,0.085146,0.135717,-0.007422,-0.064942,0.033232,0.111195,0.198265,0.047736),
		c(-0.238776,0.199419,0.044251,0.130141,0.168243,-0.103709,0.385294,0.081557,-0.003710,0.084259,-0.092874,-0.221453,-0.143197,-0.012172,0.066516,0.038310,0.184685,0.012008,0.155423,-0.187496,-0.048565,-0.203256,-0.130920,0.112803,0.075360,0.041343,0.209509,0.126654,0.077063,-0.129134,0.155560,-0.009351,-0.205512,0.090950,-0.074733,-0.287410,0.230658,-0.002863,-0.025327,-0.072430,0.052423,-0.014763,-0.082696,0.054237,0.044965,-0.183053,-0.024777,-0.058194,-0.227113,-0.125921),
		c(0.213965,-0.132617,-0.055742,0.011688,-0.109460,-0.057278,0.118182,0.061444,0.081867,-0.149884,0.039783,0.202402,-0.335903,0.489746,0.051942,-0.017310,0.107574,-0.036644,-0.138962,-0.235986,-0.024677,-0.254644,0.163108,0.172465,-0.001220,0.149741,-0.056268,-0.047382,0.023497,0.107582,0.111874,-0.170566,-0.112595,0.168006,0.006159,0.074689,-0.148818,0.024141,0.128730,0.001183,-0.027456,0.157957,-0.050287,0.065881,-0.030189,-0.047108,-0.127357,-0.041027,0.176823,-0.104908),
		c(0.031513,-0.036691,0.237145,-0.047993,-0.155271,0.148518,-0.077604,-0.198834,0.111899,0.066075,0.139615,-0.361601,-0.358098,0.070570,-0.134089,-0.112075,0.096793,0.052551,0.070650,0.191410,-0.278601,-0.035348,0.124902,-0.118235,-0.121091,-0.103456,-0.146004,-0.015745,0.204081,-0.085657,0.192714,0.158736,-0.055553,-0.125414,-0.146092,0.092980,-0.061819,-0.008327,0.097054,-0.237593,-0.135627,0.009008,-0.036704,-0.092239,0.148477,0.073534,-0.020477,0.055166,-0.134360,0.013443),
		c(0.070496,0.041260,0.132785,-0.212958,0.153535,0.249147,0.257630,0.146275,0.127583,0.161122,0.008335,0.057595,0.002556,-0.064336,0.128053,-0.383687,0.032034,0.060972,0.060617,-0.071187,-0.125428,-0.027561,0.038737,-0.137920,-0.143006,-0.077362,-0.245316,0.014866,-0.007347,0.122111,-0.125915,-0.149136,-0.271265,-0.035526,0.132453,0.110051,0.229112,0.042821,-0.135546,0.241786,-0.099143,-0.123906,-0.111742,0.040014,0.049797,0.008145,0.132181,-0.094111,0.198248,0.100199),
		c(0.143025,-0.064195,-0.134176,0.152907,-0.062450,0.151189,0.103508,0.175230,-0.139040,-0.082433,-0.042150,0.084487,0.127935,0.041871,-0.269277,-0.067738,0.204692,0.287176,0.155329,0.060134,-0.048597,0.066957,0.159864,-0.030943,0.149790,-0.077635,0.323458,-0.036846,-0.037583,-0.047888,0.252323,-0.146944,-0.044658,-0.454779,0.087783,-0.071294,-0.067734,0.000208,0.061911,0.080072,-0.120281,-0.090758,0.002666,0.177305,0.076341,0.117970,0.023735,0.070011,0.076294,-0.071405),
		c(0.054455,0.014495,0.192707,0.010088,-0.071612,0.064329,-0.077690,-0.031916,0.105454,0.080031,-0.144941,-0.158413,0.053429,-0.078881,-0.134918,-0.175513,0.046864,-0.211580,-0.017568,-0.080798,-0.130151,-0.144082,-0.141977,-0.075354,0.134557,0.145212,0.111755,0.005347,-0.209841,0.323073,-0.166183,-0.281177,0.216152,0.102804,0.131315,-0.134929,0.044248,-0.155664,0.147635,0.006569,-0.212857,0.106104,0.020619,0.114553,0.102401,0.126166,-0.174473,0.327077,-0.148897,-0.023379),
		c(0.073998,-0.065656,-0.072042,0.120378,-0.137255,0.020470,0.000087,0.091741,0.228389,0.095388,0.218546,-0.168228,-0.157419,-0.025946,0.135125,0.334640,0.082948,-0.045403,0.224364,-0.085580,-0.018206,0.099055,-0.060200,-0.009530,-0.005381,-0.203417,0.026049,-0.036086,-0.059223,0.101432,-0.186599,0.035313,0.058150,-0.070227,0.269115,-0.071295,0.079810,0.113419,0.050642,-0.040071,-0.086962,0.303258,0.154179,0.310379,-0.090820,0.092208,0.180009,-0.285431,0.012981,0.128351),
		c(0.000188,-0.020940,0.181450,-0.145461,-0.009232,-0.385527,-0.156469,0.237652,0.029808,-0.006309,-0.032189,0.004771,0.117328,0.020818,0.091577,0.111032,0.080720,-0.000378,0.387483,-0.172545,-0.031524,-0.114819,-0.015324,0.187424,0.054569,0.004873,-0.274561,-0.098389,0.042853,0.035944,0.066298,0.030942,0.025660,-0.258770,-0.072174,0.032937,0.128553,0.090943,-0.064962,-0.070102,-0.207319,-0.092087,0.048736,-0.178676,-0.251399,0.100850,-0.051819,0.251787,0.092623,-0.068869),
		c(0.107055,0.052128,0.083751,-0.000167,0.180974,-0.121394,0.025425,0.057505,-0.103806,-0.419596,-0.197801,0.008986,-0.020692,-0.004757,0.147942,-0.013808,-0.117042,-0.018581,-0.109996,0.082838,-0.236904,-0.073240,0.035350,-0.075409,-0.110395,0.279149,-0.062139,0.026821,-0.124121,-0.064093,-0.031109,0.009658,-0.032074,-0.287389,-0.032510,-0.006378,0.163093,0.083588,-0.002767,-0.136852,0.235161,0.300105,-0.069632,0.130552,0.071362,0.254560,0.154095,-0.009654,-0.148375,0.205074),
		c(-0.062447,0.047094,-0.086191,-0.209499,-0.171651,-0.070526,-0.046326,-0.001718,0.146523,0.141352,-0.125184,0.150907,0.075699,-0.036626,0.168663,-0.161244,0.226926,-0.178212,-0.242936,0.010587,0.084816,0.035043,0.227683,-0.013531,0.022630,-0.138192,0.183848,-0.173511,0.082981,0.128792,-0.276544,0.186615,-0.215029,-0.303185,-0.159215,-0.096101,-0.001701,-0.047806,-0.025924,-0.166141,0.025389,0.198900,-0.029832,0.038099,-0.003246,-0.118741,0.049627,0.050569,-0.114587,-0.255601),
		c(-0.316274,-0.067160,-0.145270,-0.110649,-0.042911,-0.125648,0.178662,-0.067847,-0.015752,0.183372,0.220482,0.179803,0.096619,0.038253,-0.194702,0.052949,0.115843,0.023674,-0.063967,0.040550,-0.309938,0.146208,0.091030,0.039159,-0.262048,0.153510,-0.072794,-0.102428,0.151985,-0.140601,-0.051837,0.013472,0.209859,0.099786,0.115507,-0.138281,0.150495,0.101955,0.103416,-0.017610,0.095252,0.049661,-0.169549,0.232086,-0.048273,0.048511,-0.015047,0.302173,0.138323,0.029797),
		c(-0.110627,0.199071,0.155076,-0.073292,0.135281,-0.001364,-0.005791,-0.259822,0.056416,-0.086309,0.116499,-0.151012,0.003697,0.042773,0.032501,0.020946,0.062851,-0.057197,-0.005288,0.151513,0.073844,0.113147,0.206803,0.001288,0.073341,0.078725,0.162046,-0.174090,-0.014840,-0.097522,-0.055860,-0.347032,-0.115143,0.026863,0.071160,-0.105845,0.004102,0.088588,-0.331958,-0.165359,0.038468,-0.011739,0.153889,-0.028501,-0.149959,0.270973,-0.303839,-0.137063,0.276468,-0.068200),
		c(-0.200696,-0.075864,-0.062107,-0.025192,-0.139417,0.275049,-0.134071,0.165510,0.049249,0.011975,0.100808,0.157052,0.034776,0.181172,0.129074,0.052171,-0.140754,-0.272045,0.080766,-0.207531,-0.115970,-0.071721,0.029887,-0.028469,0.148356,-0.042545,-0.007767,0.108048,0.011851,-0.310703,-0.033203,0.104308,0.001039,-0.121408,-0.131296,-0.090056,0.110090,-0.116422,-0.162946,0.120978,0.040880,-0.024167,0.167180,0.031171,0.355449,0.122343,-0.316442,0.023921,0.010955,0.173250),
		c(-0.009526,-0.090288,-0.109090,0.086205,0.016012,-0.026893,-0.106268,-0.208584,0.063794,-0.249195,-0.075442,-0.017601,0.045863,0.100866,-0.136858,-0.295018,0.022839,-0.147341,-0.024041,0.124214,0.126148,-0.068816,-0.247736,-0.051360,-0.002881,-0.097252,-0.364604,-0.168634,0.101277,-0.168854,0.069469,-0.033547,-0.035226,-0.118099,0.107092,-0.374392,0.120849,0.137322,0.107360,0.144092,-0.043609,0.009283,0.251739,0.144050,-0.073349,-0.218189,-0.019054,-0.080332,-0.011955,-0.096658),
		c(0.064323,0.230455,-0.117530,-0.093592,-0.130427,0.021151,0.052291,0.200355,-0.256890,-0.043776,-0.264370,-0.056488,-0.091143,0.191447,-0.043110,0.022455,0.169447,-0.189602,0.254933,0.070185,0.018582,0.238787,0.089202,-0.112703,-0.235239,-0.018349,-0.051020,-0.211589,0.027246,0.095738,0.034873,-0.097272,0.146035,0.096193,0.065518,-0.143739,-0.086879,-0.169349,-0.199898,-0.053793,0.021075,0.084620,0.028904,-0.182858,0.091463,-0.260346,0.025549,0.006003,-0.012194,0.286051),
		c(-0.084101,0.110506,-0.011232,-0.048583,0.430679,0.194818,-0.183852,0.132207,-0.038130,0.166710,0.207795,0.325989,-0.179480,0.060441,-0.061597,-0.032046,-0.002352,0.080622,0.218399,0.256535,0.180175,0.015908,-0.051868,0.101268,0.123290,0.188711,-0.107103,-0.069232,-0.158937,0.028335,-0.100577,0.041070,-0.047039,-0.047993,0.034852,-0.108485,-0.045565,0.031647,0.194279,-0.248124,-0.130824,0.139911,-0.125259,-0.039216,0.115744,-0.081168,-0.084274,-0.049070,-0.101053,-0.000104),
		c(-0.137246,0.101939,-0.034456,0.027097,-0.085852,0.066767,-0.114338,0.267869,-0.164245,0.011111,0.025025,-0.213761,0.085023,0.265320,0.012256,0.206367,-0.064739,0.107563,-0.046232,0.413687,-0.140500,-0.228927,-0.196509,-0.053513,0.081758,-0.083453,-0.072195,-0.146710,0.140005,0.134531,-0.195379,-0.049118,-0.221030,0.023929,-0.025810,0.073276,0.001955,-0.191735,0.023504,0.222349,0.176475,0.004461,-0.133476,0.110647,-0.145475,0.060631,-0.080889,0.026400,0.007937,-0.146617),
		c(-0.038487,0.167543,-0.179235,-0.086922,-0.308800,-0.047519,0.067723,-0.131388,-0.127884,-0.346030,0.060621,0.065670,-0.133646,-0.052293,0.026771,0.021748,-0.053546,0.085271,0.192921,0.036668,-0.045064,0.107665,0.040630,-0.128409,0.095722,0.118816,-0.088863,0.055886,-0.195502,0.100011,-0.143063,0.128984,0.043253,0.074603,0.075233,0.197053,0.307613,0.020756,-0.066250,-0.087175,-0.162717,-0.194837,-0.071511,0.126734,0.166731,-0.103261,-0.115007,-0.080234,-0.034952,-0.376053),
		c(-0.038890,-0.217464,-0.003625,0.062514,0.050376,0.002838,-0.016653,0.126513,-0.166279,0.043909,-0.037302,-0.181513,-0.288681,-0.140079,0.276623,0.036732,-0.250140,0.032216,-0.102475,-0.116079,0.070173,0.222986,-0.108816,-0.113866,-0.091797,0.319029,0.081180,-0.211763,0.164061,-0.005930,-0.014166,0.066420,-0.105419,-0.097562,0.092590,-0.220353,-0.065723,-0.154982,0.096072,0.026239,-0.153717,-0.087258,0.070801,-0.036586,0.127456,0.045032,0.083205,0.133238,0.289884,-0.207051),
		c(-0.360465,-0.254506,-0.060651,0.027860,-0.020783,-0.172067,0.151376,-0.075571,-0.055650,-0.018634,-0.048793,-0.092701,-0.027111,-0.104966,-0.123027,0.009846,-0.016056,-0.154279,0.090044,0.088634,-0.021582,0.095335,0.220241,0.074982,0.072680,0.056895,-0.114257,0.208939,-0.046900,0.393368,0.011712,-0.009994,-0.156347,-0.204963,0.070255,-0.008664,-0.047087,0.002420,0.260024,0.173531,0.136475,0.040208,0.021771,-0.241980,0.065249,-0.003012,-0.216069,-0.228191,0.058705,0.132302),
		c(0.242812,-0.031799,0.183129,0.011764,-0.075591,-0.015562,0.320956,0.158488,-0.104461,0.103513,-0.186019,0.077321,0.038161,-0.004384,0.073735,0.133468,0.058263,-0.082737,-0.091777,0.306383,0.103091,0.272920,-0.026040,-0.035353,0.095528,-0.067693,-0.093262,0.086173,-0.017420,-0.044210,0.028477,0.143427,-0.139179,0.230716,-0.216966,-0.042994,0.071135,0.329793,0.157887,0.037058,-0.152675,0.064380,0.184858,0.098946,0.048693,0.151259,-0.233509,0.137345,0.011347,0.021283),
		c(-0.004663,0.396474,-0.149432,0.058328,-0.083931,0.053048,0.116352,0.191118,0.264827,-0.053908,0.006054,-0.163637,-0.032339,0.095269,-0.014291,-0.134903,-0.095716,0.135157,-0.193052,-0.007413,0.303162,-0.064743,-0.052978,0.084981,-0.095663,-0.018609,0.067117,-0.023565,0.140382,0.069948,-0.016637,0.151981,0.308169,-0.156447,0.087521,0.021626,0.216223,0.127796,0.223388,-0.019992,0.049008,-0.024482,-0.051629,-0.237566,0.052651,0.159843,-0.176710,0.013251,0.148431,0.102582),
		c(-0.039010,-0.189844,0.124942,0.094768,-0.211196,0.079015,0.122461,0.102072,0.172873,0.100951,0.000739,0.195155,0.264183,-0.036080,0.138199,0.074050,-0.064575,-0.067316,0.096460,0.222279,0.071532,-0.254313,-0.018276,-0.088294,-0.340062,0.130881,-0.015938,-0.146673,-0.066493,0.142855,0.276412,-0.082725,0.126906,0.041404,-0.028148,-0.136166,0.012285,-0.030237,-0.034306,-0.215399,0.071988,-0.141168,0.018390,-0.052779,0.128909,0.132629,0.049200,-0.278884,-0.075564,-0.213664),
		c(-0.114976,0.123872,-0.004800,0.274877,0.155673,-0.087008,-0.125674,-0.103014,0.012663,0.165986,-0.246198,-0.041770,-0.074785,0.020482,0.197365,0.147453,-0.065104,0.000388,-0.164529,0.213742,-0.038261,-0.210386,0.447466,0.192795,-0.011046,-0.093870,-0.093645,-0.075248,-0.139356,0.007039,0.070057,0.019939,0.136548,-0.027386,0.082340,0.050891,0.105210,0.006832,-0.051442,0.124528,-0.237128,-0.158091,0.069536,0.204169,0.174956,-0.166994,0.092788,0.081943,0.080989,0.080337),
		c(0.152478,0.123800,0.042193,0.084863,-0.027109,0.068080,0.044620,-0.143978,-0.232904,0.148436,0.044171,-0.033008,0.068268,0.179013,0.086681,-0.162510,-0.397468,-0.023275,0.032339,-0.146818,-0.080473,0.177373,0.010239,0.250739,-0.169179,-0.156403,-0.063186,0.101968,-0.079613,0.214261,0.069735,0.145915,0.004907,-0.149008,-0.033021,-0.248131,-0.094962,-0.051303,-0.076452,-0.102773,-0.004271,-0.079428,-0.199012,0.246716,-0.243029,0.052789,-0.225567,-0.066412,-0.095365,-0.022665),
		c(-0.081463,-0.090784,0.291203,-0.226599,-0.160131,-0.010101,0.008855,0.011324,-0.228078,0.079153,-0.038407,-0.002939,-0.119347,-0.018892,-0.065617,-0.209597,-0.245191,-0.177457,0.199131,0.151437,0.275658,-0.160323,0.035467,0.103344,0.182263,-0.026086,0.206258,0.063730,0.177274,-0.046978,0.135338,0.026577,0.177320,0.004143,0.109256,0.146840,0.119750,0.088620,-0.046835,0.009924,0.162213,0.228751,-0.066156,0.219427,0.008193,-0.096401,0.167507,0.015444,0.201320,-0.025274),
		c(-0.334026,-0.068811,-0.200311,-0.122648,0.007246,0.274163,0.061361,-0.104152,-0.091651,0.058004,-0.171212,0.030338,-0.136901,0.034766,-0.040199,0.040940,0.037876,-0.038174,-0.143685,-0.065507,0.039709,0.028193,-0.265225,0.078055,-0.043283,0.076152,0.051478,-0.227634,-0.140067,0.142702,0.276606,0.003467,-0.001208,-0.086873,-0.211349,0.304761,0.171588,0.018186,-0.087226,-0.018017,-0.233151,0.076609,0.148321,0.069344,-0.284036,0.118591,0.027027,-0.032563,-0.077975,0.125383),
		c(-0.180105,-0.094512,0.002691,0.210166,0.106712,-0.184034,0.178565,0.114797,-0.122120,-0.120408,0.007126,0.067344,-0.136464,-0.011359,-0.239865,-0.103440,-0.154431,-0.170243,0.064096,-0.077535,0.140385,-0.251426,0.042733,-0.259936,-0.225246,-0.322822,0.112414,-0.185762,-0.145102,-0.107124,-0.250518,0.138369,-0.118919,0.062724,0.070919,0.104169,-0.174454,0.076803,-0.028022,-0.118174,-0.153732,-0.085126,-0.055696,0.006027,-0.046783,0.185521,-0.061173,0.090238,-0.033973,0.051456),
		c(0.260046,-0.064852,-0.039801,-0.187217,0.107462,0.241207,0.042088,-0.152306,-0.215659,-0.074715,0.177791,-0.017270,-0.004658,-0.142577,0.112961,0.192481,0.203745,-0.122976,0.024163,0.028450,0.118244,-0.345369,0.189457,-0.166431,-0.115048,0.082206,0.102381,0.055246,-0.005385,0.039783,0.026567,0.255264,0.008238,-0.038011,0.115346,-0.126998,0.179360,-0.135525,0.143630,0.075203,0.053611,-0.125338,0.073640,-0.030468,-0.304432,-0.071509,-0.161499,0.123484,0.012554,0.121694),
		c(-0.131067,-0.014146,0.029121,-0.222622,-0.003426,0.009303,-0.075687,0.166602,0.057018,-0.132057,0.076503,-0.157627,-0.029430,-0.125351,0.231642,-0.108843,0.108672,0.064036,-0.043682,0.036959,-0.208406,-0.070922,-0.125085,-0.038621,0.022586,-0.059006,0.128579,-0.138976,-0.361705,0.043369,0.158476,0.167936,0.142671,0.019690,-0.025273,-0.097763,-0.357824,0.389894,-0.035071,0.113749,0.092299,-0.042272,-0.113104,0.075557,0.026838,-0.222867,-0.171502,-0.004892,0.140250,0.032194),
		c(0.135894,0.130107,-0.000359,0.018666,0.066949,-0.017460,0.097517,0.065090,0.194445,0.076498,0.111485,-0.196125,0.033496,0.004878,-0.414337,0.111476,0.029543,-0.247211,0.004168,-0.002962,0.173303,-0.015406,0.014050,0.058788,-0.092676,0.410621,-0.112282,0.017899,-0.111852,0.041678,-0.006509,0.268697,-0.060838,-0.139590,-0.143653,0.057611,-0.176903,-0.002405,-0.305018,0.233162,0.016537,-0.004737,0.004218,0.194380,0.081951,-0.020225,0.078184,0.006663,0.051781,-0.116043),
		c(0.094161,-0.031383,-0.083823,0.120373,0.191268,0.020959,0.062991,-0.131928,0.080441,0.025128,0.062203,-0.061938,-0.007574,0.105887,0.103425,-0.034290,-0.077208,-0.142161,0.273208,-0.109684,0.012724,0.102239,0.140057,-0.199320,0.220650,0.008386,0.042349,-0.379887,0.094611,0.148119,-0.059737,-0.096068,0.172148,0.022993,-0.427070,0.074483,0.075956,0.140235,0.216094,0.096439,0.267947,-0.218554,-0.079780,0.101025,0.012127,0.016442,0.098230,0.026902,-0.062225,0.024589),
		c(-0.127897,0.099460,0.027913,0.478855,-0.218595,0.262985,-0.210088,-0.075221,-0.056989,0.035967,-0.050480,0.024204,0.004995,-0.124512,0.175620,-0.085471,0.150806,0.004914,0.200612,-0.090081,0.154717,0.032532,0.078236,-0.061124,-0.207335,0.148896,-0.085948,0.094260,-0.028981,-0.065191,0.002843,-0.070013,-0.150065,0.013922,0.001480,0.113299,-0.033654,0.251772,-0.011925,0.145142,0.130894,0.247072,-0.156235,-0.069854,-0.140411,-0.006629,-0.062808,0.235560,-0.001772,-0.101113),
		c(-0.110128,0.113934,0.168365,0.143955,-0.170560,-0.005112,0.122872,0.063368,0.036430,-0.177638,0.350282,0.099922,0.096363,0.000777,0.019823,-0.070003,-0.218473,0.138946,-0.023207,0.077519,-0.062221,-0.053834,0.031580,-0.000060,-0.035150,0.175317,0.158775,0.037744,0.133219,0.185745,-0.126494,-0.094426,-0.109201,-0.054899,-0.201253,-0.020902,-0.045791,0.060662,-0.024922,-0.071476,-0.174635,-0.018670,0.356716,0.024603,-0.097657,-0.368699,0.089680,0.136132,-0.037702,0.284203),
		c(-0.092620,0.213306,0.030008,0.006438,0.208712,-0.041426,-0.301510,0.208622,0.033881,-0.077993,-0.139937,0.117909,-0.005484,-0.106293,-0.121140,-0.081447,0.020200,-0.041583,0.056630,-0.079071,-0.188276,0.033124,0.133548,-0.247849,-0.171764,-0.010434,0.112441,0.221354,0.243970,0.106517,0.119318,0.102875,0.106077,0.172105,-0.211057,-0.010470,0.003536,-0.069336,0.149079,0.070254,-0.133894,0.099230,0.146687,0.189250,-0.158941,0.048933,-0.083410,-0.281017,0.180436,-0.169760),
		c(0.023328,0.024458,-0.294561,-0.336632,0.085789,-0.075005,-0.057373,-0.026175,0.086419,0.113500,0.049000,-0.170661,0.046843,0.129239,-0.013429,0.085837,-0.349050,0.135700,0.117650,-0.014557,0.109507,-0.037254,0.152066,-0.160450,-0.244160,-0.114531,0.064239,0.141653,-0.198681,-0.012464,0.161517,-0.219648,-0.160902,0.036248,-0.048527,-0.041128,0.048311,0.125836,0.073694,0.096717,0.029555,0.219831,0.200988,-0.056029,0.096825,-0.022645,0.035981,0.240472,-0.132555,-0.180365),
		c(-0.067537,0.181262,-0.018225,-0.073821,-0.053418,0.092744,-0.103837,0.015118,0.057213,-0.217423,0.037178,0.010978,0.091625,-0.269191,-0.094658,0.220677,-0.019996,-0.093092,-0.081983,-0.159809,0.174209,-0.008642,-0.011612,0.024278,0.066518,-0.186954,-0.202263,-0.066956,0.087328,0.196860,0.272542,-0.091610,-0.319693,0.099732,-0.013887,-0.065057,-0.035567,-0.053502,0.108652,-0.274712,0.080718,-0.069049,-0.184404,0.254219,0.197968,0.020917,0.052176,0.179511,0.189930,0.170103),
		c(-0.047394,-0.117858,0.260189,0.026354,0.116711,-0.107052,-0.157952,-0.173865,0.249553,-0.054129,-0.140808,0.111024,0.095946,0.328618,-0.008276,0.046236,0.025239,0.203301,0.098360,-0.037131,0.073816,0.176453,-0.097952,-0.145523,-0.067881,0.039596,0.245500,-0.109895,0.055875,0.201238,0.127457,0.336894,-0.197005,0.084189,0.279830,0.069678,0.148650,-0.023819,-0.092906,0.089811,0.084091,-0.028514,-0.016061,0.063030,0.107767,-0.059159,-0.131017,0.102405,-0.072572,0.132739)
	);
	o=c(4.011376,-0.408007,1.644791,-2.442877,1.584520,0.660716,0.298753,4.287297,0.892080,2.391473,2.957200,-1.733201,-2.617642,-3.088945,-0.555752,-4.672712,-4.779942,-2.217071,1.266117,-0.443921,-0.109183,-1.428725,-3.215558,0.782819,-3.228370,1.291818,4.993865,-3.941976,-1.669793,4.488867,-4.211042,2.889520,-0.726321,3.403786,-4.597266,1.816857,4.779199,-1.372279,0.239235,3.476268,1.289402,-0.482404,-4.961940,-1.713912,2.995305,2.406518,-4.772248,-1.520911,3.532945,4.864619,-4.265461,3.015453,2.468307,-1.259756,-2.077104,3.616569,-3.615190,-0.939546,-3.350065,3.253164,0.910733,-1.066917,-1.985838,0.925371,0.049491,-1.883589,-1.601658,2.467699,-0.431621,-2.586488,-0.304133,-3.446928,2.000918,-4.142114,-1.305180,-2.155898,-1.880847,-2.913789,-0.411099,0.985567,-4.828978,0.051261,0.488817,-2.421835,-3.569926,-1.382314,3.114968,0.649217,-0.716533,1.910656,-4.904523,3.560858,-0.705032,-3.496936,2.398120,-2.825318,3.861787,1.411392,4.598634,-3.278246,4.182949,1.359486,-0.461383,-3.367343,2.761719,1.597176,-0.753828,-3.867046,-3.722628,0.687388,-1.362909,2.195285,3.480248,4.788307,-1.324417,0.288326,0.097665,-4.718180,-4.481686,-2.932943,0.461051,1.043963,-2.682288,-4.838537,-1.633010,3.592925,-0.031046,-3.666775,-0.503623,-0.770419,0.567798,-4.657945,2.739683,0.639306,4.941002,3.142417,0.941333,4.843201,-4.643241,2.742361,-4.134973,0.759279,4.683585,-0.419461,-4.826899,3.492773,-2.662009,2.230580,3.869409,0.527247,2.516225,-4.255711,0.813622,0.803000,2.971796,2.316763,-1.944056,-0.597259,-3.929788,-0.137403,1.360675,-0.015044,3.191700,-4.902495,1.449082,-0.026828,-0.253488,-2.133535,2.526904,2.167625,3.811566,2.990689,2.944589,2.619853,0.499958,0.817863,-0.069029,1.823523,1.035032,-1.165144,0.773950,-0.834363,-1.267320,-3.615379,-1.773032,-2.480268,3.579745,-1.961285,-2.252604,4.397302,-4.724292,-4.331407,-1.276197,-2.468261,-1.369144,-2.836169,-4.046855,-1.992858,2.389755,-4.453568,0.463782,-0.307601,0.853085,-1.363939,-4.774075,-0.907824,3.020130,-3.105851,2.043185,-2.466737,3.569729,2.454232,0.328847,3.878255,-4.764117,1.078021,-3.772315,1.243893,-0.825431,1.653237,-0.376934,-1.256292,2.383345,4.850743,-4.152705,0.631372,-0.767875,-0.315936,-2.847198,-4.472488,1.974167,4.627317,2.094114,1.478015,3.678187,0.219412,-1.914407,2.712783,-3.634219,1.783612,2.760143,-1.788840,3.013322,1.525331,-4.365517,-3.284360,-3.558837,1.390670,-3.853701,2.744905,-4.269875,-4.314991,2.498246,-1.213546,1.579828,1.217207,0.591619,-2.628247,1.212943,-4.580292,3.380104,-2.482715,3.715669,2.464550,-1.086818,1.804693,0.748395,0.663960,4.188869,1.012772,3.153811,3.230154,0.395374,3.855158,1.867643,0.233493,2.445183,1.751887,-3.439135,-4.176130,-3.819497,-4.389445,-0.784311,2.294685,0.398833,1.761374,0.789987,2.062328,0.178805,4.354337,3.133364,-2.931004,2.972067,0.720431,-0.948911,-3.664499,-1.800161,4.131615,1.064929,-0.826509,-1.235776,1.688021,-0.887454,3.413236,1.369119,-4.244733,3.324911,-2.152558,-2.549011,1.536414,1.512920,0.535061,-0.846054,3.592176,-1.618121,-3.933744,1.931236,-0.989794,4.686993,-3.895569,0.497144,-0.261005,-2.959795,0.022378,-3.914618,2.851304,-3.668775,2.306656,4.885547,-0.535496,-0.938162,-2.500112,-1.749226,-1.561509,0.445154,-0.769877,2.710956,1.832007,-2.405357,1.760238,2.257018,-4.348252,3.126762,-3.924869,-1.590676,-0.837295,2.959998,-3.563058,-3.345956,-2.013034,-1.916403,1.732765,0.292469,-4.342825,-4.053613,-4.637483,-1.478827,3.031690,-0.203644,-3.970487,1.853404,-3.603662,-1.915419,1.557277,-0.923914,-0.550979,-1.145279,-3.191675,-2.940468,-0.327316,2.998549,-2.621674,-2.370958,1.487870,3.179502,-0.371203,-4.886039,-3.078111,3.338738,3.553921,0.731443,-3.720880,0.266584,-3.406681,-2.405053,1.483770,0.541195,1.844640,4.951989,-0.327549,-4.906944,2.411771,-0.051388,-1.892908,1.412719,-3.746441,-2.394889,-3.062966,-2.454562,-1.514057,-1.903436,0.804325,-1.181056,-4.758103,0.661193,-1.186609,3.327798,4.026647,4.259085,-0.347619,3.946730,0.804948,-1.291907,-1.768706,-0.714658,-0.684959,3.642793,-3.029129,1.487742,-0.172422,-1.122939,-4.453655,-4.116913,4.562851,-1.584733,3.707887,-3.455409,-0.924730,-2.700320,-0.107691,3.226424,3.872597,2.287449,4.795000,-1.415757,0.290736,-2.376043,0.833184,-0.840974,-1.268864,-0.501304,2.885794,0.654864,1.720222,4.470878,-3.763961,-0.014614,-3.172572,3.081266,3.546773,-0.869804,-0.323066,-4.103465,-2.746763,-2.815561,0.963140,4.614034,0.601297,2.332126,-2.723879,-3.959301,3.060195,4.752377,-2.284504,-4.137225,3.343030,-0.019783,1.056360,2.954838,-3.196541,1.366600,-3.027646,-4.798492,3.604292,-1.347369,2.089408,3.241260,1.882106,-4.816132,2.873431,4.766182,-3.164159,-1.268374,-2.297605,-1.301812,-4.109408,-0.497475,-3.808935,2.472250,-1.306228,-0.099199,0.952659,-4.284034,4.678738,4.282252,2.685638,0.222067,-2.227389,2.992289,-1.720451,-0.125757,-0.186381,-2.537027,1.976268,-0.978797,3.694476,2.215148,-4.271397,1.538126,-1.320206,1.588046,2.664861,-3.095545,-1.577985,-3.200459,3.218121,-3.147770,1.235805,0.231419,-0.058764,2.045875,2.898151,-1.862192,-3.089811,-3.690632,-0.868970,2.384393,-4.964391,-0.571217,-4.340119,1.121152,-4.257194,-2.271781,1.452923,-1.778155,-4.696950,-4.683924,4.287900,-1.180099,4.260307,4.533556,-3.592659,-1.923098,-2.812421,-0.984116,-0.920155,1.292641,4.764483,3.992193,-3.141728,4.055720,-2.025697,1.701372,-3.911094,-2.729057,1.703602,-1.786211,2.634339,-1.139383,-0.659373,-3.990744,-4.801036,-4.343566,-1.726245,2.435340,-0.568928,-2.101836,1.311881,1.167295,-2.538795,0.433089,1.899876,-1.430714,1.586017,0.128342,3.695058,4.932863,-1.349282,-0.471796,0.925824,-1.160676,-4.532850,-0.949089,2.665269,-0.803239,2.493842,-1.479139,-1.141466,4.233078,2.197725,-4.829266,-3.595283,2.507669,0.662200,0.236731,1.860058,4.974442,-2.594566,1.271074,-4.939084,-1.013970,-3.774593,-2.841285,2.076570,2.526981,-1.642400,2.078876,-0.042205,-1.246660,-0.451436,-4.228423,-0.453327,1.066804,2.220848,0.174766,3.855070,-3.394678,1.067762,-1.363294,-1.001050,-4.723574,0.117900,3.574737,-4.103262,-0.491336,2.943483,1.806453,1.193189,-1.925458,-0.500114,2.477408,-2.174278,2.523121,0.187798,-2.533201,2.515564,-2.171233,-3.772226,-0.702050,-2.876627,-3.622723,1.567041,-1.875385,0.108459,0.778250,-3.091383,-4.469361,-0.191650,1.349433,3.596388,-2.796380,2.490258,0.969792,0.323095,4.547794,-1.506873,2.990912,0.689911,-0.278897,-1.699823,-3.501668,0.582901,-1.587410,-1.585312,-3.497551,2.335548,2.348622,3.484012,-0.069410,-3.845945,-2.014083,0.146185,4.871466,-2.126054,-4.694124,-0.740533,-3.640380,4.159962,0.670033,1.510324,-3.917059,4.292664,3.046213,3.563124,1.178564,0.969286,-2.370155,2.365249,2.530769,3.564484,3.205055,-3.180897,3.378531,3.102515,0.657869,1.503925,-4.423906,0.336291,-1.748855,-0.967983,4.521269,-1.777974,4.166082,-2.712732,3.601157,1.776698,2.248549,-0.197424,4.384556,-3.532531,-4.099726,3.875310,2.704060,-1.977764,-1.805139,1.895656,-4.938137,2.964424,-1.285120,-0.219968,0.412548,4.319529,1.955578,0.306920,-0.253847,-1.287011,3.626470,0.327688,4.011025,-4.711338,1.233741,-3.638075,-1.395672,-4.830608,3.921640,4.369045,1.779563,-3.374690,1.439063,-1.574301,-3.697715,-2.113593,1.738807,2.272611,-4.182392,-1.691638,-0.266122,0.105444,0.365270,0.615994,0.873830,0.708863,4.037833,0.281995,1.782272,-3.549494,-0.462767,-2.897441,-3.314939,2.349667,-2.574657,-4.338708,-0.666989,-1.005695,3.556220,-2.333622,0.068198,-3.467120,0.438232,-1.604363,-4.499769,0.444693,0.364830,2.893134,-2.158533,-0.806031,2.562591,1.032561,-1.152815,-0.927063,-0.546675,2.061860,4.360264,3.230693,4.574928,-3.103914,-1.246318,-0.763033,2.103972,3.579898,2.638269,1.366108,-3.842115,0.692365,4.303571,-0.125241,4.127539,-4.837121,3.325560,3.530954,3.886272,-0.211079,3.910060,2.053827,4.276565,-3.878978,4.232691,-3.332843,3.969018,0.892849,1.140808,2.442382,1.238280,1.035672,0.187577,1.977651,-4.084056,3.250117,-3.757663,0.994799,-4.733442,4.805006,-4.147910,-3.005032,-3.375755,-0.661037,2.835065,0.101464,3.269387,0.782030,4.569102,2.156250,-0.920607,1.889894,1.355838,-3.336533,-4.830230,-2.375791,0.376689,4.397912,-4.444926,-2.187821,3.296933,-4.063004,-4.204045,-0.430308,-1.786396,1.822470,2.959802,1.430834,-4.353026,-0.654411,-1.076164,0.661101,-3.272658,-0.440370,3.578527,-1.361667,1.581039,1.213839,-4.504283,-4.893302,4.237406,0.126449,-2.782772,-3.138500,-0.826416,3.667493,4.510153,-2.919746,0.950549,-1.494682,2.302413,-2.350705,-4.783116,2.279716,3.658384,-3.326862,4.280777,-1.150725,1.713277,-1.226748,-2.683510,1.982304,1.565607,1.272327,3.745055,-0.310473,1.222632,0.803469,-2.071638,-1.987745,2.566653,-1.402704,-1.629853,-1.666469,1.122706,-1.762634,-0.083298,1.455365,-4.622771,-3.822864,-3.029211,-2.435869,4.994688,2.965608,3.476950,0.475518,4.082399,-3.150540,0.609079,-0.059176,1.211023,-2.259807,-3.362246,-2.196241,1.277744,0.937125,-0.041313,-2.805097,3.963490,-0.872920,-4.535095,-2.081513,-1.133741,-2.012877,-2.883427,-0.105106,2.394969,-2.388780,-3.632721,-4.303080,3.338651,0.950583,-0.546504,-4.026083,-4.144571,-4.022748,-0.943363,4.262680,1.125745,-4.643601,1.907666,-2.852107,-2.938468,-4.796294,1.929540,-0.190436,-3.255726,0.835978,1.836467,1.476744,0.235864,-3.667867,-3.447576,-4.209675,-2.854326,3.180439,-1.997420,3.433244,-3.877847,-1.447389,-3.902743,0.767784,3.251358,-3.051137,0.067583,-2.357110,0.871229,3.578928,-0.625810,4.060241,2.165834,1.424977,-0.450949,4.873203,-2.663754,0.940228,1.417976,-0.326626,-4.826728,0.308687,-3.838147,-1.150274,-2.637920,-1.074928,3.833793,-2.327139,-1.863467,-0.630731,-3.194619,3.454923,-0.940242,-2.109273,-0.775951,4.180581,-1.261822,-2.530586,0.084814,4.351190)
	p=c(729,172,832,141,371,301,221,138,344,601,970,677,937,119,13,931,671,282,816,82,602,203,453,817,887,716,612,292,521,443,235,174,229,439,873,341,243,97,944,307,297,737,935,283,684,379,337,445,914,561,406,7,473,79,682,686,373,210,8,992,504,821,961,200,367,875,576,481,952,494,317,662,848,244,781,68,595,350,957,603,613,351,779,797,730,249,92,894,318,917,117,890,366,175,744,904,309,47,877,813,113,230,499,861,70,304,95,316,347,591,58,100,401,498,140,596,50,709,685,823,374,960,110,783,752,695,564,584,1000,896,867,42,115,30,826,429,448,242,251,882,918,364,639,606,144,102,476,830,889,593,201,274,74,676,827,505,78,734,380,623,764,3,424,353,450,176,824,187,614,559,547,24,870,359,921,225,573,683,254,488,39,945,996,691,819,973,519,707,178,484,431,829,912,760,477,22,637,524,845,34,228,820,1,616,272,516,402,571,577,534,472,940,597,224,260,923,930,689,699,565,143,932,502,687,588,580,324,951,280,61,865,160,173,515,966,869,10,527,248,878,667,825,12,372,635,627,354,777,188,883,459,479,19,871,947,26,325,223,57,96,926,177,641,184,428,854,953,701,145,787,168,165,149,420,799,194,421,936,533,446,526,330,186,148,578,681,441,846,222,116,257,974,834,302,645,863,336,306,322,600,506,581,706,287,241,703,775,978,708,843,105,959,81,755,855,313,510,658,500,25,939,859,800,879,270,885,208,990,437,169,719,872,692,133,265,285,360,179,758,106,835,852,319,950,909,385,590,352,18,550,874,556,440,240,751,391,94,77,20,649,915,575,389,393,839,543,362,357,976,822,264,310,399,858,63,897,11,738,938,792,632,594,340,91,809,642,795,805,757,815,164,460,560,123,948,853,911,289,277,838,278,59,423,503,657,99,531,803,908,395,906,495,794,537,563,467,771,650,668,107,844,27,497,355,697,216,851,530,449,924,566,810,773,451,624,553,636,892,334,333,977,131,163,381,246,836,414,903,29,955,343,247,756,390,338,698,675,886,762,394,710,342,518,979,880,295,492,694,862,461,721,798,841,245,665,263,411,62,157,236,182,741,35,995,753,101,743,436,811,770,866,86,139,418,876,736,234,611,452,238,52,98,410,849,387,478,76,551,190,226,898,21,720,28,715,136,789,430,622,348,769,312,291,508,120,790,583,397,840,256,739,146,946,454,470,220,661,582,66,646,963,535,435,660,64,993,464,999,266,679,496,217,382,2,125,463,567,971,129,33,213,296,833,15,718,321,426,104,607,514,905,674,586,457,482,80,55,118,713,475,490,288,37,345,626,522,735,250,782,403,916,651,725,142,36,592,259,784,608,997,723,696,5,964,643,554,539,610,776,828,806,227,365,572,303,748,232,587,153,444,65,405,899,927,412,156,114,202,669,774,191,425,726,486,702,103,284,152,233,630,189,128,154,329,185,942,155,252,135,180,335,609,40,471,768,276,273,747,181,711,901,956,688,147,814,714,589,121,625,579,90,501,786,315,540,860,525,369,60,442,750,109,493,998,166,517,529,170,541,85,536,211,509,934,130,327,542,666,328,746,618,599,754,712,400,378,32,386,67,51,279,162,469,672,574,802,150,545,161,638,267,507,653,422,268,199,954,56,204,902,628,895,585,615,485,269,16,281,967,981,323,415,893,548,663,171,856,605,212,648,71,465,396,474,772,804,275,237,631,656,53,704,557,111,159,388,46,544,831,868,491,807,483,722,258,14,900,925,801,989,132,38,652,183,788,520,206,647,48,231,678,619,538,621,271,299,763,193,487,888,456,920,727,69,569,910,383,89,6,690,290,664,857,332,847,986,818,891,392,346,320,126,88,298,239,919,980,812,680,728,218,9,512,962,570,785,326,93,732,850,75,261,604,331,134,766,864,837,808,620,562,197,987,640,655,368,968,409,214,988,413,305,749,742,670,432,913,41,192,363,933,49,43,965,555,314,740,796,84,532,941,552,17,969,151,634,294,124,644,733,523,629,398,928,884,780,717,705,447,985,23,45,286,489,339,462,943,700,438,617,375,419,122,984,349,361,4,558,511,31,358,384,73,370,972,922,158,127,44,215,427,929,659,881,983,466,112,546,108,196,262,433,991,842,513,377,693,455,549,137,209,404,376,982,311,407,745,759,791,167,416,907,253,408,300,417,205,778,724,949,434,480,793,219,293,654,633,598,458,761,767,198,673,87,83,958,356,72,568,255,765,207,994,975,54,731,468,195,308,528);
	
		D=1000;
		m=50;
		G = D/m/2;
		ps=1;
	
		x=x-o;

		fit=0;
		for(k in 1:G){
			index = ((k-1)*m+1):(k*m);
			fit = fit + rastrigin_rot_func(x[p[index]], M);
		}

		fit = fit + rastrigin_func(x[p[(G*m+1):D]]);
		return(fit);
	}
