# Supplementary material for: MEIGO: an open-source software suite based on metaheuristics for global optimization in systems biology and bioinformatics
Source: BMC Bioinformatics. 2014 May 10;15:136. doi: 10.1186/1471-2105-15-136 (PMC4025564; doi:10.1186/1471-2105-15-136)
Supplement: Additional file 5 — MEIGO R version source code and examples. The file includes the source code of the R version of MEIGO and the examples included in the users manual. [file 1471-2105-15-136-S5.zip › MEIGOR/inst/benchmarks/f17.R]

f17<-function(x){
		
		schwefel_func <- function(x){
			D = length(x);
			fit = 0;
			for(i in 1:D){
		
				fit = fit + sum(x[1:i])^2;
				
			}
			return(fit);
		}
		
		o=c(-54.295202,-35.862424,76.918014,-72.780223,-90.989531,33.266747,41.553851,47.983536,-37.049609,-91.258868,-15.695641,17.923812,-59.700122,-3.445502,-41.377830,-34.065971,30.229277,10.288582,35.155954,-7.396176,19.838121,-13.141971,-69.577349,-54.095531,51.817434,97.467974,-45.433998,74.350625,-48.963500,-75.168710,-34.615281,-55.506365,8.501588,67.252428,-27.592291,7.415197,-80.045617,-39.246538,-26.190681,43.996050,-44.632915,-23.460522,-36.297297,70.329619,-18.245160,-30.725534,-8.829471,60.323488,-18.246429,-79.860060,28.434072,-20.506651,-96.139590,-71.032232,-8.981176,-9.073709,-16.617365,-52.342833,-24.914073,20.103871,-64.494270,45.606255,-30.150425,-6.218975,50.490014,-39.000997,-85.108686,4.453765,81.078766,6.223897,-47.837223,-45.220358,26.257608,-84.086156,-21.802907,-11.901142,-48.945338,99.585934,-14.407091,-25.145760,75.609765,49.699933,75.290825,26.095625,97.534798,75.440747,-55.999333,54.452245,38.644543,88.582124,8.792198,-32.315476,-25.123957,21.798171,-85.989803,45.700350,63.289375,-22.052622,-53.477316,44.812429,0.721568,-45.980146,15.240037,-36.577753,-11.575404,-97.914092,19.041554,62.248220,3.564382,-18.746441,13.721371,1.208797,16.888425,26.761258,19.764433,65.146038,93.020733,13.695830,-46.198040,-13.282255,-11.823302,-89.337775,-27.191781,45.022003,70.743433,-4.507734,-60.810916,97.571511,-60.658122,-58.204214,90.881493,-55.366999,-39.225821,2.660591,8.632142,49.289279,-35.923055,-59.989018,-44.806442,28.014798,-93.561866,1.839622,92.576578,63.037857,-74.145695,28.878965,71.985610,-64.465144,58.258270,5.918678,97.474579,76.123183,11.761789,-4.723532,12.935818,32.180007,37.222230,7.381185,74.338616,20.531061,22.844597,-30.430247,-92.001811,94.406881,-25.706838,-44.877357,90.951752,1.784412,69.719102,17.886948,4.618394,21.909210,74.681696,49.372187,-3.270971,49.011249,-53.271898,-61.420281,61.486480,26.892794,-11.935827,-38.877209,-76.063306,38.249806,-69.744403,-3.442088,33.814949,21.079616,68.485271,75.672297,-43.119185,30.376558,-52.164176,-1.768002,-55.411157,23.256844,-7.174002,-63.506939,-88.662363,96.723803,-16.435832,33.363784,42.603112,47.216060,25.897411,-2.566545,82.718955,54.740123,7.388683,81.447940,6.556804,92.385591,-88.756172,-83.348381,-71.583634,-14.001170,94.096017,43.931571,61.882296,4.748487,87.352150,-42.062376,-18.473970,-74.746807,48.274018,0.111737,-20.357163,-23.804855,4.102136,65.582829,50.207680,-9.257234,3.980376,-83.264369,-29.659307,27.391745,-6.293830,17.624236,-52.783034,-93.646260,-80.513396,5.364162,-20.067564,-80.101494,30.564890,84.595310,17.043116,24.703189,-19.640204,-1.994399,-11.633406,38.359712,91.495232,-15.521338,39.590741,-9.153642,1.996942,-13.867756,5.534246,-49.185647,-76.987924,78.097208,-43.890784,-42.389335,-89.806598,95.763908,-35.564246,-47.855668,-15.119000,-87.621167,-43.318362,-58.105737,36.435517,-61.372229,-87.198573,-87.148280,28.026083,-34.893690,50.663054,-28.101124,85.762911,96.233762,43.468522,-14.125084,23.730973,-35.580713,-93.349192,-59.601927,45.791673,91.639589,32.337874,72.662128,-78.684856,15.437152,26.809191,9.973410,80.197039,76.557284,-22.257777,43.946003,14.507281,-49.673352,86.829215,-97.400041,38.019885,80.603839,96.900084,10.453463,0.703676,0.869279,99.592894,24.050291,-13.271299,32.101573,-93.071917,90.637235,-43.368559,69.294434,-32.035162,-16.431489,-47.346512,-46.189068,63.006903,37.620169,-56.727767,68.813466,37.797548,92.583446,-95.276800,-47.157495,3.978244,-73.174159,24.437958,5.032938,84.076561,-49.039154,-25.837168,-45.592364,84.584977,99.465819,95.931809,12.263903,-36.641274,-19.749971,-1.094223,87.082604,68.173497,-49.543012,27.997664,-81.537629,-73.227322,-37.590885,27.748398,-68.934255,-10.009596,13.285317,39.323049,-14.685029,-75.659861,-1.955707,95.400773,3.616938,96.374654,35.390085,-22.720619,61.857541,-5.578809,-36.454498,-8.630153,-17.328517,55.933047,-76.883822,-91.469506,40.876047,46.684181,0.263713,7.511712,-57.766712,33.387120,-0.169472,46.827619,59.120841,-50.833211,3.993366,25.321328,-20.798800,24.865347,-0.586174,-0.189465,27.842314,51.986404,-47.936057,-34.801680,-67.491509,-35.977652,-82.336514,0.586700,-57.389966,-18.772594,-74.571035,-90.580511,-57.267959,89.791744,95.584412,-6.725721,6.450026,8.730921,63.180219,-56.150771,30.549071,50.044256,-35.696091,-38.141007,7.116245,3.326892,24.445875,13.447849,29.991016,-6.712480,-4.964995,38.548362,3.199554,67.427544,53.706330,34.105877,93.415780,-31.258086,-29.688655,-12.359172,53.946552,-46.256173,-39.911885,75.634674,65.447123,-9.107247,-21.214569,-78.589749,-37.519915,75.099657,23.271319,-18.657051,34.096967,16.164617,19.270610,27.382499,-40.143349,95.044786,0.378525,35.043122,72.749667,-93.086795,8.916570,-4.017187,99.630172,-37.233555,14.107199,48.359773,38.324370,-92.241500,32.570031,-2.487880,-7.775281,19.524916,84.422413,9.084102,-0.922562,58.870072,16.972885,-38.245549,-10.082871,-25.618348,1.048708,52.973576,-40.133482,-44.745594,-81.574859,-39.596264,-87.494387,-6.361279,-5.161502,57.847579,32.757659,-19.487685,-95.932424,66.878921,82.968491,-92.181756,-98.156841,32.574136,-62.506428,-26.628097,-16.939132,-94.348816,77.495579,-42.926591,22.165800,-56.922599,-78.559569,42.405731,36.628930,-96.688545,-11.184932,23.366946,50.577384,39.360260,-36.465579,40.432188,67.564251,-48.748659,21.265664,-50.451366,39.210073,61.193008,-10.964410,-28.777306,-51.196923,55.593329,-41.992006,62.029135,-38.846383,64.229361,-88.542966,-35.590592,-89.467152,25.482925,-11.818650,79.334040,26.983447,-58.334707,49.922588,97.662321,48.641584,-47.730147,27.861899,31.232857,-87.991039,71.233393,69.594608,-42.179182,9.379554,-44.328710,-5.209628,50.024663,-35.003756,-63.389632,-42.728758,63.974390,-48.468454,52.600312,88.162567,73.077908,66.830494,90.600679,50.972051,-23.793115,-85.776934,65.616216,-14.033962,-50.083366,5.502022,-19.147346,14.714918,-72.575588,99.948958,-41.640295,-14.334398,-57.414867,-40.650857,-85.977627,32.873399,-16.932193,14.695651,-22.937972,16.417332,96.876911,15.508689,43.858785,-27.270095,10.687764,57.313405,5.765715,-45.318868,-4.529619,60.527706,-7.236615,21.501407,50.836056,-45.418399,47.573039,-79.793447,-20.872784,30.522935,-22.324298,-54.153705,43.268128,19.847385,-61.920183,31.895400,-7.574468,2.229374,64.553702,-5.171505,62.048549,66.328108,12.591610,71.706190,-96.141106,62.589597,68.207629,72.063267,-79.073862,-27.875712,-63.971791,29.596225,26.852854,40.297306,-23.872225,10.198934,60.008318,-89.540693,1.261733,88.262501,31.898597,39.071703,-21.503131,92.454609,-52.995347,-86.206802,-35.266315,-29.110352,-21.955096,-31.048781,20.495833,57.533713,-32.824075,55.253680,6.331618,-60.730375,57.810396,91.970572,-11.869481,73.259987,-66.768274,-22.548033,70.601888,-43.145210,-6.740379,-1.159473,62.361792,-42.701699,3.695718,-36.404805,41.819717,-26.451326,-13.484768,86.620247,-50.830179,52.854639,69.718240,19.691393,9.684693,42.868087,-37.756845,-42.599633,-6.280862,-51.211205,-55.446701,-89.474495,62.178797,-17.974894,-58.035641,68.124598,64.704671,-96.185512,-26.725348,3.572264,4.588703,-13.979534,48.167724,-40.240333,55.394398,28.164726,51.620845,-84.557374,25.711941,-81.055766,-76.738898,48.204115,16.845668,-70.496771,4.352450,96.895188,-4.267778,60.308455,-66.670664,-35.437413,-74.302261,4.192214,47.420446,43.760092,24.716257,39.782665,-17.640027,-82.398572,47.990041,-26.123725,50.918332,-26.322702,47.747141,21.671493,69.219397,-14.298622,-63.785144,-33.226993,-1.963306,-44.814905,-45.034079,-83.336783,-72.283606,-29.889718,-53.267797,-5.828737,-30.118083,-28.976735,86.814947,-19.576008,15.898871,-21.808898,-80.329937,24.467361,-55.687256,13.057613,9.555210,-73.198329,19.360493,-68.987496,-98.874061,-97.327097,-28.658469,-38.437718,-33.603887,0.549493,-47.747969,6.919987,8.748370,90.983839,27.564995,-62.536061,5.087384,35.327963,-10.559483,5.175700,-14.805957,20.851829,11.046682,23.685218,-85.865822,46.304544,-0.927007,-93.307496,37.335453,34.625071,-6.013817,11.373053,22.627077,22.989593,-29.196784,97.074809,-5.903426,13.425744,-2.483784,22.730677,85.406763,50.864831,76.301720,56.153293,-17.363467,55.586998,51.018401,90.688053,-29.239081,16.905555,18.571627,-49.015431,38.034889,97.441061,53.648251,-16.648018,39.873914,40.828422,59.469454,-46.141300,16.214944,-44.129612,-18.633221,-29.103349,-51.067079,-77.551551,71.056088,62.990481,73.926493,-58.393499,-44.774292,-78.417814,50.602165,70.581228,-15.864108,4.432387,-60.914544,-5.021128,-6.629672,19.444689,-24.718446,-6.031141,38.998934,-80.849334,21.876431,-97.830599,34.597801,99.584664,-38.254073,-14.382701,-53.988205,4.321588,92.070117,31.563430,-16.669337,30.982918,3.906602,-50.693161,53.683367,10.306632,85.351338,41.779126,25.805481,39.008379,45.613360,9.366660,-19.201827,-15.833894,25.460637,58.600217,65.105218,22.589615,95.089516,-76.673919,-10.697956,64.687766,42.425752,71.452104,-33.393882,52.492984,7.203669,-59.543706,-99.267637,47.939563,33.290731,89.087075,-66.381470,-15.427482,35.646033,-0.317180,-26.557480,24.966508,15.218993,25.953501,-20.560494,-29.247209,-16.715219,38.958080,-41.396888,57.939361,-33.062626,-70.268302,99.906136,11.449570,-7.225927,-95.847799,62.502632,44.218440,-39.490592,-5.826288,25.794730,31.638744,4.374901,-2.965361,57.022912,-96.733798,-18.738170,-62.319641,22.545810,-27.163660,15.156324,-54.131012,10.986058,-73.128298,57.017456,-17.326858,-10.818151,57.231826,77.590770,87.628085,52.161926,-92.612659,22.653120,67.308685,95.479609,-74.224481,46.730732,-8.807687,-22.715459,-10.944502,-16.510426,52.655921,66.836563,-85.835418,97.217972,42.277393,4.799528,58.498859,-64.784156,-16.576130,-29.705859,-35.493359,-24.063525,93.726810,-24.186286,-31.236654,17.076097,-28.301505,2.503926,-33.295519,36.357894,-55.862399,64.018934,-12.370084,-30.631883,6.946720,20.225416,-44.014442,-41.725979,-6.747132,-76.540762,-14.650654,-6.808723,69.420890,-77.099361,-56.062590,96.275218,53.825876,-27.934514,-35.494884,76.860332,13.559090,2.462975,68.458802,-25.057006,21.913035,40.828506,80.327893,-71.904667,-36.261645,-78.754582,-55.237737,50.748318,3.441146,39.006134,-45.002165,-4.050413,94.039967,-11.431160,-5.229098,42.380602,13.889134,-33.860428,-29.291984,84.446959,-61.112541,18.576389,67.250553,-4.106522,29.303912,81.343347,30.065490,70.153127,-76.968758,-67.750399,67.599037,0.825083,-71.761767,-7.883320,-71.544387,-58.698403,59.082829,99.307190,-28.775894,-64.678982,71.134944,-64.583259,62.362303);
		p=c(587,238,481,750,813,741,952,85,361,879,55,944,223,500,699,570,755,562,638,569,661,800,309,15,121,259,995,746,913,204,50,535,973,783,635,882,499,203,803,487,703,418,140,531,553,854,337,511,270,148,991,433,147,971,761,66,162,550,406,530,328,574,70,858,880,985,21,227,374,941,131,714,555,909,474,673,210,526,22,582,34,693,260,665,108,765,32,865,888,705,689,369,957,3,68,630,893,314,336,771,586,936,128,910,907,671,33,793,571,327,563,912,934,510,136,519,554,513,725,978,257,380,716,201,349,702,344,494,299,256,728,619,403,442,427,816,632,174,883,461,352,577,237,823,536,507,568,947,286,695,496,102,342,732,370,378,323,503,117,170,310,366,291,828,625,467,175,476,230,495,963,27,488,988,713,399,837,54,924,508,724,320,39,634,205,692,153,967,181,527,341,48,5,605,597,719,584,240,428,524,811,165,26,643,253,996,382,77,886,766,74,350,596,144,385,836,972,722,930,465,8,150,521,300,276,302,288,141,867,452,954,769,855,676,892,272,917,929,616,45,895,398,478,958,292,219,966,118,739,64,107,421,881,529,840,677,149,701,601,824,797,56,134,365,593,484,163,396,792,135,534,655,666,469,922,517,602,726,891,923,565,71,189,184,777,943,851,709,738,658,890,801,557,338,171,284,285,717,852,154,810,706,509,186,388,409,617,145,389,355,809,969,975,542,415,2,278,591,525,748,901,38,951,887,633,626,688,35,502,512,234,439,19,152,16,239,31,977,498,898,788,460,590,58,774,637,620,599,139,313,470,730,645,585,955,180,383,723,407,600,280,249,807,479,263,446,900,243,448,911,208,120,612,743,820,52,920,987,222,273,116,178,489,376,994,400,806,528,188,848,691,603,621,451,697,492,24,595,297,768,480,346,61,690,515,161,303,214,104,659,983,401,668,59,142,1,606,727,7,931,463,228,641,20,884,410,215,450,132,756,472,926,422,462,206,82,371,778,37,949,12,889,176,611,770,812,395,674,277,17,84,814,62,81,979,420,556,13,857,293,91,650,682,332,453,608,92,417,541,760,340,248,252,919,307,846,459,172,859,914,663,123,129,870,229,405,844,667,268,845,871,628,872,982,707,267,69,696,833,47,391,483,549,780,751,490,28,861,402,968,83,279,294,158,432,458,67,86,486,301,97,413,44,255,354,122,317,311,177,539,782,269,96,53,119,322,856,441,283,392,664,540,518,757,795,1000,411,559,928,547,787,598,373,112,654,704,961,831,842,151,375,88,4,720,194,876,940,197,362,49,157,435,357,466,588,312,629,454,51,168,103,209,231,190,589,805,298,281,114,615,10,545,953,573,647,447,533,999,775,351,431,125,874,265,271,544,57,897,759,221,576,998,224,835,89,75,962,164,583,430,538,799,938,434,990,477,497,90,821,927,639,997,485,878,572,404,618,98,718,506,106,516,729,43,266,546,345,564,289,683,649,191,436,657,274,109,505,429,678,363,935,347,903,213,246,905,742,491,295,708,315,631,669,624,78,334,80,79,899,652,537,41,604,915,65,993,245,220,358,30,767,575,244,791,316,784,656,445,786,946,758,694,394,908,455,76,894,948,648,235,199,143,980,744,282,166,368,113,482,87,827,752,423,686,173,258,377,321,25,798,330,390,169,956,379,675,636,959,745,419,397,290,925,217,939,849,367,335,386,829,18,424,440,247,426,360,501,579,262,242,558,324,578,989,456,226,444,623,680,817,381,763,187,552,896,95,753,754,160,414,566,561,111,869,785,736,789,721,981,781,115,250,353,660,826,933,343,14,804,325,356,864,808,607,384,73,443,202,841,254,711,185,847,965,710,287,642,437,622,825,790,393,580,700,684,182,110,749,712,822,672,679,308,372,464,984,100,72,329,976,594,986,921,457,942,124,416,687,306,860,408,236,868,42,198,318,974,776,192,830,200,543,504,819,216,875,471,850,364,167,779,863,715,737,159,23,438,319,843,794,932,60,137,11,275,333,523,304,196,183,918,551,802,646,762,560,359,156,493,520,387,581,902,179,873,685,449,937,670,468,532,862,815,99,473,662,218,93,261,425,46,126,592,207,970,138,747,614,514,296,127,305,331,772,640,866,155,731,225,548,698,945,853,610,613,906,241,681,644,904,211,264,839,960,339,412,105,522,233,651,29,950,764,146,609,733,796,94,101,627,212,773,885,992,195,838,740,834,877,193,734,232,6,251,916,36,735,130,326,475,964,348,9,818,567,653,832,133,63,40);
		
		D=1000;
		m = 50;
		G = D/m;
		
		x=x-o;
		
		fit = 0;
		for(k in 1:G){
			index = ((k-1)*m+1):(k*m);
			fit = fit + schwefel_func(x[p[index]]);
		}
		
		return(fit);
	}
