# Supplementary material for: MEIGO: an open-source software suite based on metaheuristics for global optimization in systems biology and bioinformatics
Source: BMC Bioinformatics. 2014 May 10;15:136. doi: 10.1186/1471-2105-15-136 (PMC4025564; doi:10.1186/1471-2105-15-136)
Supplement: Additional file 5 — MEIGO R version source code and examples. The file includes the source code of the R version of MEIGO and the examples included in the users manual. [file 1471-2105-15-136-S5.zip › MEIGOR/inst/benchmarks/f20.R]

f20<-function(x){
	
	rosenbrock_func <- function(x){
		D = length(x);
		fit = sum(100*(x[1:D-1]^2-x[2:D])^2+(x[1:D-1]-1)^2);
		return(fit);
	}
		
	o=c(-10.915745,37.831922,-9.937674,0.744686,16.324361,4.911262,-71.669536,51.431828,60.632867,5.188331,-41.705254,47.030876,-1.521297,77.627116,79.622488,7.661411,77.091967,56.317590,-21.585467,66.240634,46.928745,36.450728,-14.531904,94.696151,-49.275822,27.385810,36.713307,-14.432227,-89.613263,76.578236,-75.243806,88.077695,-67.924908,86.847252,14.153809,-82.053887,-42.715706,-21.373312,-13.430605,40.178438,-16.651986,14.207640,-51.675262,-13.327431,-5.196791,-65.839554,30.439417,-21.554528,-6.541883,98.115587,2.450842,94.685153,-31.108611,57.863027,22.168347,-60.047338,47.128221,-22.078014,-62.288414,-43.344088,23.155122,-45.024023,-70.341474,4.084468,24.982410,-95.148410,22.722986,8.954061,-93.952642,59.129449,91.008098,-10.473823,13.612508,6.250503,84.810826,32.349225,69.604820,25.294824,41.283753,2.664073,-67.003868,38.587599,-39.969834,-22.597525,-84.495120,36.342889,-11.357202,68.229023,8.924223,-14.260900,-39.080757,84.268558,-27.768473,-36.240441,44.733073,72.205004,54.695198,18.326009,-4.107676,-35.409542,3.165127,-26.303428,-24.209417,77.903580,-71.918456,-41.338794,-88.506561,28.474668,37.129344,-44.321309,79.396963,85.218516,-92.023027,22.333641,-4.175526,-57.394203,-21.943638,-14.772438,86.424976,16.890009,-25.032359,-56.007608,25.935828,-39.278932,92.117638,3.905562,-73.960515,-63.198828,94.424127,28.718294,7.650608,6.736305,27.130206,91.596458,7.519246,-84.017524,-43.684275,44.906272,-35.044434,75.544743,51.077160,-34.333676,31.893295,-78.341776,-69.563314,64.906735,-13.426988,10.547566,-32.039222,80.422953,26.663734,13.578944,94.928060,-71.697898,-42.073028,48.143026,-31.082881,-84.095319,4.977279,-80.359545,-10.841783,-61.792824,52.008746,-18.822877,-76.497909,-70.703350,67.626512,-4.683091,-50.848395,71.921327,64.276844,-60.679965,-27.405954,61.908338,66.057747,-64.758840,48.452585,5.437687,-23.081111,-94.405390,-74.624427,35.043225,-19.137593,-76.411017,4.389193,-44.649801,11.265958,64.618518,94.600395,84.367726,40.243479,-90.179759,7.605177,16.256521,63.710219,45.786248,12.919227,-18.593310,-65.292008,-45.020180,69.378484,-59.075744,40.673011,-52.057601,-49.343979,-18.015722,-50.918559,-21.425794,7.759122,77.446181,43.265947,11.405505,53.420839,11.306662,13.702322,58.231735,53.454637,63.639691,9.752248,82.848929,7.081832,-66.883418,54.885295,20.165821,31.450299,25.288907,54.536794,73.328306,-26.898808,29.245832,-73.034282,7.268702,65.854312,-92.344957,-18.133080,95.312301,-10.217170,18.096906,23.746946,-53.279176,-61.233010,-27.941708,81.459631,97.267738,22.558954,-97.280276,88.418169,7.628492,56.586826,-22.965069,-45.473200,-4.612584,1.167429,32.225577,71.034651,-72.655209,-24.874214,0.236977,98.208742,-8.302863,28.050174,-74.361116,-76.478466,-51.964563,-64.458668,19.028402,-63.797845,90.191738,33.744013,-18.908843,3.398488,-29.663205,39.818884,-35.623807,-89.280010,79.739360,74.332011,-73.106655,-68.359778,-74.234322,-35.870517,-4.717087,-1.816473,46.924498,34.512646,-36.797587,1.035378,-17.101695,0.557547,29.921152,-1.773902,-82.738637,-87.316292,12.737618,-11.682242,-59.257205,71.029876,-67.626819,-6.817949,82.653572,-56.677404,22.153760,-21.859909,-11.132519,-74.373881,27.122989,-65.645992,-98.104877,-4.625602,81.283829,91.136971,-29.947819,-22.886288,86.206283,88.318281,-63.895567,41.130807,-51.360077,-2.319392,-15.099912,22.855933,-3.559303,51.216690,84.996777,41.312582,-2.831760,28.067766,17.330449,25.632720,9.628568,-79.111309,-0.105857,-37.724902,3.683566,-31.673119,-33.449559,33.226447,-78.343346,-30.236632,-30.213275,67.973213,-77.759412,33.890443,-35.241331,42.673387,-9.817559,-68.592914,95.590710,-44.607232,55.518871,38.985957,42.377298,5.683797,-38.799876,37.661425,74.086381,-90.634000,-88.605943,28.954125,96.597825,-40.195406,76.434590,50.196678,-96.503199,45.576319,74.676969,-7.604128,17.693831,-96.923627,14.226438,27.044104,-86.761595,-48.538837,-53.943365,-80.755253,37.454966,-7.882334,49.656196,-47.031734,-66.383200,-88.658902,-67.860874,92.595920,-26.062652,-21.721806,67.369613,-24.851763,-98.478698,15.916079,-77.781233,43.380593,54.996688,-9.674850,-33.613420,82.561229,57.331582,8.937963,89.562498,-34.887083,-20.601653,27.943479,1.562287,29.212484,-63.353862,-74.207035,-66.867976,-1.044622,1.497885,43.111293,97.959142,42.934512,5.497951,-82.476377,28.336897,-47.775403,-46.818421,74.992692,19.255498,-60.667400,-33.908302,-5.949158,-37.246270,-92.390120,94.496236,36.425608,42.799907,-18.108719,-70.442645,-10.308879,-83.687710,21.640049,-32.788164,70.304715,98.997520,69.621130,69.362741,2.085555,51.301196,55.141765,-73.559222,-43.299600,-0.483954,89.542151,55.649220,20.533104,4.283986,62.774221,94.915028,65.937159,52.159727,35.114960,-27.178520,62.439803,-19.057158,76.803211,-88.865586,59.163042,26.678590,65.904815,6.774010,3.191135,-41.220856,69.836984,-10.127799,-30.499320,90.353103,-10.319541,69.134435,-61.219678,-76.227947,62.336156,-85.158791,83.025754,40.199176,16.142612,63.960487,64.531004,-4.724570,74.100977,16.701728,61.241981,67.285379,-21.812386,-79.269605,97.379911,-17.436970,53.525590,-84.518235,-21.492383,-85.642056,-0.686366,-30.912827,-43.162750,23.270044,72.261056,14.018923,-49.882003,33.453236,7.767846,-12.377001,44.340722,21.701975,0.196789,39.314386,53.692593,33.730327,-35.820766,41.581355,-26.886996,-59.674322,-87.953618,-26.030212,-61.497684,-17.817556,-13.422763,-15.860711,-65.661041,-43.042630,16.163039,-87.220822,13.023038,33.431519,-28.846142,77.331473,-17.781981,50.031403,-47.880769,-49.908643,81.481226,-13.405858,90.275716,-40.319811,-99.874740,-86.629422,-23.920358,-52.435103,67.025352,86.358966,-23.162153,5.934642,-83.877597,34.351421,87.754409,86.028719,15.876378,21.858656,33.713536,-79.838923,-38.300357,39.543115,-25.005121,4.352128,81.115903,-71.037250,53.284888,12.831166,23.036067,38.857389,-25.557088,-90.921141,-51.955534,54.399243,88.509289,-84.842415,10.524185,-42.663698,98.421140,72.411788,-94.028421,-54.106993,1.269099,86.147355,-24.456933,49.732491,-87.907103,53.032881,8.050598,-14.815647,81.731421,-30.404875,-29.676673,57.265053,-49.473812,-52.299047,1.597073,-35.815098,-94.975819,61.146888,-79.868206,-32.303832,-63.414342,21.894765,20.080578,-48.803616,-16.667287,91.371118,0.341524,-71.651920,25.530591,-49.267875,65.891453,-42.254886,13.489686,-69.377230,50.002834,-86.620440,-6.296666,41.400852,-44.698905,26.318043,61.282309,-85.407394,-67.104999,-0.045052,76.399182,22.148116,-44.393185,-52.686894,-80.980461,-32.442250,-5.026751,88.451614,59.687768,91.454019,-72.454929,-75.338204,-66.020117,-73.553422,-33.496194,95.643190,52.503771,2.555841,-19.235040,76.142298,-61.426308,43.336658,-79.456449,-36.179973,-21.588466,-70.861308,-38.623522,9.789430,98.289078,28.118858,62.514430,-74.091477,9.264935,59.767322,14.881240,26.263503,-6.107718,-29.957443,35.464102,87.736500,-53.689511,66.815763,-47.154384,23.868539,-15.161839,69.835806,89.745633,-11.504999,-68.769997,95.456821,-72.986513,-56.390579,92.722441,-55.197326,37.401562,-9.153186,-64.678419,-2.107816,16.199083,72.354713,-51.522482,33.102330,8.361897,19.027818,0.001574,3.005583,39.219904,82.254190,-6.939587,-41.538003,-58.854482,-30.573903,1.145293,-32.615651,-64.796873,68.583916,-24.447013,43.223571,-36.204703,-24.891552,29.386463,36.446546,-86.760948,-84.212144,39.676221,57.128237,47.741225,-40.182734,-62.879712,95.158911,66.469402,-55.894857,-16.629325,-17.246624,19.814006,48.690905,-93.347282,25.736471,-13.090273,-48.394524,83.877577,-68.840133,-65.524635,-75.549407,-58.364122,11.211426,-30.531533,14.926444,39.501374,-47.207364,3.650474,-21.248356,-67.565405,-11.673901,-5.065276,-27.883821,-29.202670,26.746817,-50.592520,42.787215,-28.363453,-64.346908,-35.433899,-19.034080,-58.741063,70.087825,83.709559,-46.954010,29.186105,3.158591,-1.626558,87.170220,-41.940116,41.891190,-63.581995,37.781646,-5.567955,-51.616679,80.513649,49.618192,-58.009936,-23.693719,60.517219,0.251652,-12.748465,98.050933,40.105837,-55.140793,0.332597,-41.878623,-81.663277,14.229020,13.704405,-16.003524,-97.538744,61.189431,-94.186032,-15.297525,-15.988514,52.553693,-73.627174,-83.113490,-6.879511,11.365424,-49.170070,-22.745803,-20.600079,-86.916726,41.611713,51.032255,11.206710,95.463566,18.185306,-10.384960,78.422347,61.407772,55.028120,-51.759123,-43.651307,-52.994437,-69.500622,66.460000,-87.624396,-54.179816,-58.767143,-64.009624,3.691369,51.941402,-33.695194,48.079382,96.827312,-8.439931,14.670281,65.707014,69.957709,-42.335037,94.863257,-64.763197,14.164810,-24.854040,-66.935356,-42.403407,-39.875615,82.533122,62.476398,-12.175518,31.369560,-31.122358,14.618129,-69.960515,-25.275243,59.044179,4.296280,-18.430279,69.044770,-94.622907,73.052215,0.971696,-44.608692,5.213664,17.754890,70.260541,34.547232,-0.173216,-54.313185,80.404149,-96.988374,16.063108,71.749224,9.648426,-99.709010,50.243721,81.493278,52.825297,-27.661064,44.371927,58.661891,-48.455448,92.555605,58.897630,-28.319483,57.686706,4.529319,-42.531642,85.111853,0.042373,-53.819165,-47.355705,-55.340847,23.890071,69.128614,-34.538529,72.663538,28.627885,53.694729,5.594003,20.209497,61.403855,13.104663,2.728192,-52.647833,-57.770422,88.886018,97.680111,1.280080,70.106313,-36.255581,65.570329,-36.374026,81.182882,-2.843837,14.718404,18.240326,53.822483,-26.760723,-69.006117,-9.250674,93.547079,60.459845,52.173087,29.116435,-75.599474,54.312978,98.646880,-23.788982,9.771199,-41.357066,85.673633,51.584155,54.873812,65.936480,8.464514,85.620159,-6.599524,-40.305531,-28.376294,31.770129,26.589611,-51.177360,-75.565364,92.296457,-43.769578,52.808101,-58.162856,42.260841,83.634789,-16.010943,-16.743725,47.243885,-77.168538,15.729594,44.500525,34.866561,60.470050,98.738708,-64.146679,-69.630876,-66.919596,30.534098,27.800141,95.733087,-73.712207,13.384579,-84.069883,-71.620684,71.805878,86.229664,32.400086,-65.882574,4.415990,64.518932,70.031066,32.327327,53.541501,70.451326,-44.795845,91.846567,58.784550,-48.265263,14.566496,-66.361621,16.424810,-27.204301,-55.868366,2.482130,-44.615725,73.118509,-54.683971,-25.627476,-93.754327,67.830693,55.811529,-82.662154,80.803218,34.425735,72.414661,39.661441,80.579436,66.069879,-41.869023,54.829371,-11.717390,-0.007575,50.880816,-14.576539,-16.794886,-70.257253,80.407813,-15.902083,87.453201,56.399319,4.713986,17.338688,85.030219,-90.500320,-16.505058,77.132208,40.507540,-37.267299,47.185016,-97.371352,-67.933645,30.069797,-42.428881,-6.981510,55.271013);
	
	D=1000;
	x=x-o;
	fit = rosenbrock_func(x);
	return(fit);
}
