# Supplementary material for: MEIGO: an open-source software suite based on metaheuristics for global optimization in systems biology and bioinformatics
Source: BMC Bioinformatics. 2014 May 10;15:136. doi: 10.1186/1471-2105-15-136 (PMC4025564; doi:10.1186/1471-2105-15-136)
Supplement: Additional file 5 — MEIGO R version source code and examples. The file includes the source code of the R version of MEIGO and the examples included in the users manual. [file 1471-2105-15-136-S5.zip › MEIGOR/inst/benchmarks/main_CeVNSR_example.R]

library('MEIGOR');
source(system.file("/benchmarks/rosen10.R",package="MEIGOR"));

nvar=10;
problem<-list(f=rosen10, x_L=rep(-5,nvar), x_U=rep(1,nvar))

opts=list();
opts[[1]]=list();
opts[[2]]=list();

#Set options for each thread
opts[[1]]$use_local=1;
opts[[1]]$aggr=1;
opts[[1]]$local_search=1;
opts[[1]]$decomp=1;
opts[[1]]$maxdist=0.8;
opts[[1]]$maxeval=2000;

opts[[2]]$use_local=1;
opts[[2]]$aggr=0;
opts[[2]]$local_search=2;
opts[[2]]$decomp=0;
opts[[2]]$maxdist=0.5;
opts[[2]]$maxeval=2000;

opts$hosts=c('localhost','localhost');

opts$ce_niter=4;
opts$ce_type="SOCKS";
opts$ce_isparallel= TRUE;

Results=MEIGO(problem,opts, algorithm="CeVNSR");
