# Supplementary material for: MEIGO: an open-source software suite based on metaheuristics for global optimization in systems biology and bioinformatics
Source: BMC Bioinformatics. 2014 May 10;15:136. doi: 10.1186/1471-2105-15-136 (PMC4025564; doi:10.1186/1471-2105-15-136)
Supplement: Additional file 5 — MEIGO R version source code and examples. The file includes the source code of the R version of MEIGO and the examples included in the users manual. [file 1471-2105-15-136-S5.zip › MEIGOR/inst/benchmarks/main_ex2.R]

# global optimum
#x*=[2.32952, 3.17849];    
#f(x*)=-5.50801

library(MEIGOR);
source(system.file("/benchmarks/ex2.R",package="MEIGOR"));

#========================= PROBLEM SPECIFICATIONS ===========================
problem<-list(f=ex2,x_L=rep(0,2),x_U=c(3,4), c_L=rep(-Inf,2), c_U=c(2,36))
opts<-list(maxeval=750, local_solver="DHC", local_n1=2, local_n2=3)
#========================= END OF PROBLEM SPECIFICATIONS =====================

Results<-MEIGO(problem,opts,algorithm="ESS");
