# Supplementary material for: MEIGO: an open-source software suite based on metaheuristics for global optimization in systems biology and bioinformatics
Source: BMC Bioinformatics. 2014 May 10;15:136. doi: 10.1186/1471-2105-15-136 (PMC4025564; doi:10.1186/1471-2105-15-136)
Supplement: Additional file 5 — MEIGO R version source code and examples. The file includes the source code of the R version of MEIGO and the examples included in the users manual. [file 1471-2105-15-136-S5.zip › MEIGOR/inst/benchmarks/main_ex3.R]

#global optimum
#
#x*=[0.77152
# 	0.516994
# 	0.204189
# 	0.388811
# 	3.0355
# 	5.0973];
# 
#f(x*)= -0.388811;

library(MEIGOR)
source(system.file("/benchmarks/ex4.R",package="MEIGOR"));

#========================= PROBLEM SPECIFICATIONS ===========================
problem<-list(f=ex3,x_L=rep(0,6),x_U=c(rep(1,4),16,16), neq=4, c_L=-Inf, c_U=4)
opts<-list(maxtime=5, local_solver='solnp')
#========================= END OF PROBLEM SPECIFICATIONS =====================
k1=0.09755988;
k3=0.0391908;
k2=0.99*k1;
k4=0.9*k3;
Results<-MEIGO(problem,opts,algorithm="ESS",k1,k2,k3,k4);
