# Supplementary material for: MEIGO: an open-source software suite based on metaheuristics for global optimization in systems biology and bioinformatics
Source: BMC Bioinformatics. 2014 May 10;15:136. doi: 10.1186/1471-2105-15-136 (PMC4025564; doi:10.1186/1471-2105-15-136)
Supplement: Additional file 5 — MEIGO R version source code and examples. The file includes the source code of the R version of MEIGO and the examples included in the users manual. [file 1471-2105-15-136-S5.zip › MEIGOR/inst/benchmarks/main_rosen10_meigo.R]

library(MEIGOR)
source(system.file("/benchmarks/rosen10.R",package="MEIGOR"));

nvar<-10;

problem<-list(f="rosen10", x_L=rep(-5,nvar), x_U=rep(1,nvar))

opts<-list(maxeval=2000, maxtime=3600*69, use_local=1, aggr=0, local_search_type=1, decomp=1, maxdist=0.5)

algorithm<-"VNS";

Results<-MEIGO(problem,opts,algorithm);
