# Supplementary material for: MEIGO: an open-source software suite based on metaheuristics for global optimization in systems biology and bioinformatics
Source: BMC Bioinformatics. 2014 May 10;15:136. doi: 10.1186/1471-2105-15-136 (PMC4025564; doi:10.1186/1471-2105-15-136)
Supplement: Additional file 5 — MEIGO R version source code and examples. The file includes the source code of the R version of MEIGO and the examples included in the users manual. [file 1471-2105-15-136-S5.zip › MEIGOR/inst/benchmarks/rosen10.R]

rosen10<-function(x){
	f<-0;
	n=10;
	for (i in 1:(n-1)){
		 f <- f + 100*(x[i]^2 - x[i+1])^2 + (x[i]-1)^2;
	}
	return(f)
}
