# Supplementary material for: MEIGO: an open-source software suite based on metaheuristics for global optimization in systems biology and bioinformatics
Source: BMC Bioinformatics. 2014 May 10;15:136. doi: 10.1186/1471-2105-15-136 (PMC4025564; doi:10.1186/1471-2105-15-136)
Supplement: Additional file 5 — MEIGO R version source code and examples. The file includes the source code of the R version of MEIGO and the examples included in the users manual. [file 1471-2105-15-136-S5.zip › MEIGOR/inst/doc/MEIGO_refs.bib]

@article{Mladenovic_Hansen:97,
author = "Mladenovi\'{c}, N. and Hansen, P.",
title = "Variable neighborhood search",
journal = "Computers and Operations Research",
volume = "24",
number = "",
pages = "1097--1100",
year = "1997"
}

@ARTICLE{Hansen_Mladenovic_Perez-Brito:01,
	AUTHOR       =  "Hansen, P. and Mladenovi\'{c}, N. and P\'{e}rez-Brito, D",
	TITLE        = "Variable neighborhood decomposition search",
	JOURNAL      = "Journal of Heuristics",
	YEAR         = "2001",
	VOLUME       = "7",
	NUMBER       = "4",
	PAGES        = "335--350",
	MONTH        = "",
	NOTE         = ""
}


@article{Villaverde_et_al:12,
    author = {Villaverde, A. F. and Egea, J.  A.  and Banga, J.  R. },
    title = {A cooperative strategy for parameter estimation in large scale systems biology models},
    journal = {BMC Systems Biology},
    year = {2012},
    volume = {6},
    number = {},
    pages = {75},
}

@article{Tang_et_al:12,
  author = {Tang, K. and Yang, Z. and Weise, T.},
  Title={Competition on Large Scale Global Optimization},
  journal = {IEEE World Congress on Computational Intelligence},
  year = {2012},
  volume={\url{http://staff.ustc.edu.cn/~ketang/cec2012/lsgo_competition.htm}},
}


@article{Hansen_Mladenovic_Moreno-Perez:10,
author = "Mladenovi\'{c}, N. and Hansen, P.",
title = "Variable neighbourhood search: methods and applications",
journal = "Annals of Operations Research",
volume = "175",
number = "1",
pages = "367--407",
year = "2010"
}


@PHDTHESIS{Egea:08,
	AUTHOR       = "Jose A. Egea",
	TITLE        = "New Heuristics for Global Optimization of Complex Bioprocesses",
	SCHOOL       = "University of Vigo",
	YEAR         = "2008",
	ADDRESS      = "Vigo (Spain)",
	MONTH        = "",
	NOTE         = ""
}

@article{Nelder_Mead:65,
author = "J.A. Nelder and R. Mead",
title = "A simplex algorithm for function minimization",
journal = "Computer Journal",
volume = "7",
number = "",
pages = "308--313",
year = "1965"
}

@MANUAL{Ghalanos_Theussl:12,
	TITLE        = " Rsolnp: General Non-linear Optimization Using Augmented Lagrange Multiplier
  Method. R package version 1.12",
	AUTHOR       = "Alexios Ghalanos and Stefan Theussl",
	ORGANIZATION = "",
	ADDRESS      = "",
	EDITION      = "",
	MONTH        = "",
	YEAR         = "2012",
	NOTE         = ""
}

@article{Fletcher_Reeves:64,
author = "R. Fletcher and C.M. Reeves",
title = "Function minimization by conjugate gradients",
journal = "Computer Journal",
volume = "7",
number = "",
pages = "148--154",
year = "1964"
}


@article{Byrd_et_al:95,
author = "Byrd, R. H. and Lu, P. and Nocedal, J. and Zhu, C.",
title = " A limited memory algorithm for bound constrained optimization",
journal = "SIAM J. Scientific Computing",
volume = "16",
number = "",
pages = "1190--1208",
year = "1995"
}

@article{Belisle:92,
author = "Belisle, C. J. P.",
title = "Convergence theorems for a class of simulated annealing algorithms",
journal = "J. Applied Probability",
volume = "29",
number = "",
pages = "885--895",
year = "1992"
}


@article{Broyden:70,
author = "C.G. Broyden",
title = "The convergence of a class of double-rank minimization algorithms",
journal = "Journal of the Institute of Mathematics and Its Applications",
volume = "6",
number = "",
pages = "76--90",
year = "1970"
}

@article{Hooke_Jeeves:61,
author = "R. Hooke and T.A. Jeeves",
title = "Direct search solution of numerical and statistical problems",
journal = "Journal of the ACM",
volume = "8",
number = "2",
pages = "212--229",
year = "1961"
}


@PHDTHESIS{Ye:87,
	AUTHOR       = "Ye,Y.",
	TITLE        = "Interior algorithms for linear, quadratic and linearly constrained non-linear programming",
	SCHOOL       = "Stanford University",
	YEAR         = "1987",
	ADDRESS      = "",
	MONTH        = "",
	NOTE         = ""
}

@article{Vassiliadis_et_al:94a,
        author={Vassiliadis,V. S. and Sargent,R. W. H. and Pantelides,C. C.},
        year={1994},
        title={Solution of a class of multistage dynamic optimization problems. 1. Problems without path constraints},
        journal={Industrial and Engineering Chemistry Research},
        volume={33},
        number={9},
        pages={2111-2122},
}


@article{Luus_Okongwu:99,
author = "Rein Luus and Obimdike N. Okongwu",
title = "Towards practical optimal control of batch reactors",
journal = "Chemical Engineering Journal",
volume = "75",
number = "1",
pages = "1--9",
year = "1999",
issn = "1385-8947",
doi = "DOI: 10.1016/S1385-8947(99)00019-4",
}


@ARTICLE{Exler_Schittkowski:07,
	AUTHOR       = "Exler, O. and Schittkowski, K.",
	TITLE        = "A trust region SQP algorithm for mixed-integer nonlinear
programming",
	JOURNAL      = "Optimization Letters",
	YEAR         = "2007",
	VOLUME       = "1",
	NUMBER       = "3",
	PAGES        = "269--280",
	MONTH        = "",
	NOTE         = ""
}

@ARTICLE{Wachter_Biegler:06,
	AUTHOR       = {W\"{a}chter, A. and Biegler, L.T.},
	TITLE        = "On the Implementation of an Interior Point Filter Line Search Algorithm for Large-Scale Nonlinear Programming",
	JOURNAL      = "Mathematical Programming",
	YEAR         = "2006",
	VOLUME       = "106",
	NUMBER       = "1",
	PAGES        = "25--57",
	MONTH        = "",
	NOTE         = ""
}

@article{Asprey_Macchietto:02,
        author={Asprey,S. P. and Macchietto,S.},
        year={2002},
        title={Designing robust optimal dynamic experiments},
        journal={Journal of Process Control},
        volume={12},
        number={4},
        pages={545-556},
}


@BOOK{Laguna_Marti:03,
  AUTHOR =       {Laguna, Manuel and Mart\'i, Rafael},
  editor =       {},
  TITLE =        {Scatter Search: Methodology and Implementations in C},
  PUBLISHER =    {Kluwer Academic Publishers},
  YEAR =         {2003},
  volume =       {},
  number =       {},
  series =       {},
  address =      {Boston},
  edition =      {},
  month =        {},
  note =         {},
}

@ARTICLE{Egea_et_al:10,
author={Egea, J.A. and Mart\'i, R. and Banga, J.R.},
title={An evolutionary algorithm for complex process optimization},
journal={Computers \& Operations Research},
year={2010},
volume={37},
number={2},
pages={315-324}
}


@ARTICLE{Egea_et_al:09,
author={Egea, J.A. and Balsa-Canto, E. and Garc\'ia, M.-S.G. and Banga, J.R.},
title={Dynamic optimization of nonlinear processes with an enhanced scatter search method},
journal={Industrial \& Engineering Chemistry Research},
year={2009},
volume={48},
number={9},
pages={4388-4401}
}


@ARTICLE{Dennis_et_al:81,
	AUTHOR       = "Dennis, J. E. and Gay, D. M. and Welsch, R. E.",
	TITLE        = "An Adaptive Non-Linear Least-Squares Algorithm",
	JOURNAL      = "{ACM} Transactions on Mathematical Software",
	YEAR         = "1981",
	VOLUME       = "7",
	NUMBER       = "3",
	PAGES        = "348-368",
	MONTH        = "",
	NOTE         = ""
}

@ARTICLE{de-la-Maza_Yuret:94,
	AUTHOR       = "de la Maza, M. and Yuret, D.",
	TITLE        = "Dynamic hill climbing",
	JOURNAL      = "AI Expert",
	YEAR         = "1994",
	VOLUME       = "9",
	NUMBER       = "3",
	PAGES        = "26-31",
	MONTH        = "",
	NOTE         = ""
}

@MISC{optim_matlab:08,
	AUTHOR       = {{The MathWorks}$^{\rm {TM}}$},
	TITLE        = {Optimization Toolbox 4 User's guide},
	HOWPUBLISHED = "",
	MONTH        = "",
	YEAR         = "2008",
	NOTE         = ""
}

@article{Rodriguez-Fernandez_et_al:06b,
    author = {Rodr\'iguez-Fern\'andez, M. and Egea, J.  A.  and Banga, J.  R. },
    title = {Novel metaheuristic for parameter estimation in nonlinear dynamic biological systems},
    journal = {BMC Bioinformatics},
    year = {2006},
    volume = {7},
    number = {},
    pages = {483+},
}


@article{Egea_et_al:07a,
    author = {Egea, Jose A. and Rodr\'iguez-Fern\'andez ,Maria and Banga, Julio R. and Mart\'i, Rafael},
    title = {Scatter search for chemical and bio-process optimization},
    journal = {Journal of Global Optimization},
    year = {2007},
    volume = {37},
    number = {3},
    pages = {481--503},
}


@incollection{raidl2006unified,
	title={A unified view on hybrid metaheuristics},
	author={Raidl, G{\"u}nther R},
	booktitle={Hybrid Metaheuristics},
	pages={1--12},
	year={2006},
	publisher={Springer}
}

@article{terfve2012cellnoptr,
	title={CellNOptR: a flexible toolkit to train protein signaling networks to data using multiple logic formalisms},
	author={Terfve, Camille and Cokelaer, Thomas and Henriques, David and MacNamara, Aidan and Goncalves, Emanuel and Morris, Melody K and van Iersel, Martijn and Lauffenburger, Douglas A and Saez-Rodrigues, J},
	journal={BMC Syst Biol},
	volume={6},
	number={1},
	pages={133},
	year={2012}
}

@Manual{CNORode,
	title = {CNORode: ODE add-on to CellNOptR},
	author = {David Henriques and Thomas Cokelaer},
	year = {2012},
	note = {R package version 1.2.0},
}

@Manual{CellNOptR,
  title = {CellNOptR: Training of boolean logic models of signalling networks using
  prior knowledge networks and perturbation data.},
  author = {{T.Cokelaer} and {F.Eduati} and {A.MacNamara} and {S.Schrier} and {C.Terfve}},
  year = {2012},
  note = {R package version 1.6.0},
}

@article{krumsiek2010odefy,
  title={Odefy-from discrete to continuous models},
  author={Krumsiek, Jan and P{\"o}lsterl, Sebastian and Wittmann, Dominik and Theis, Fabian},
  journal={BMC bioinformatics},
  volume={11},
  number={1},
  pages={233},
  year={2010},
  publisher={BioMed Central Ltd}
}

@article{saez2009discrete,
  title={Discrete logic modelling as a means to link protein signalling networks with functional analysis of mammalian signal transduction},
  author={Saez-Rodriguez, Julio and Alexopoulos, Leonidas G and Epperlein, Jonathan and Samaga, Regina and Lauffenburger, Douglas A and Klamt, Steffen and Sorger, Peter K},
  journal={Molecular Systems Biology},
  volume={5},
  number={1},
  year={2009},
  publisher={Nature Publishing Group}
}

@article{Eydgahi:2013id,
author = {Eydgahi, Hoda and Chen, William W and Muhlich, Jeremy L and Vitkup, Dennis and Tsitsiklis, John N and Sorger, Peter K},
title = {{Properties of cell death models calibrated and compared using Bayesian approaches}},
journal = {Molecular systems biology},
year = {2013},
volume = {9},
month = feb
}

@article{MacNamara:2012eu,
author = {MacNamara, Aidan and Terfve, Camille and Henriques, David and Bernab{\'e}, Beatriz Pe{\~n}alver and Saez-Rodriguez, Julio},
title = {{State-time spectrum of signal transduction logic models.}},
journal = {Physical biology},
year = {2012},
volume = {9},
number = {4},
pages = {045003},
month = aug
}


 
