# Supplementary material for: MEIGO: an open-source software suite based on metaheuristics for global optimization in systems biology and bioinformatics
Source: BMC Bioinformatics. 2014 May 10;15:136. doi: 10.1186/1471-2105-15-136 (PMC4025564; doi:10.1186/1471-2105-15-136)
Supplement: Additional file 5 — MEIGO R version source code and examples. The file includes the source code of the R version of MEIGO and the examples included in the users manual. [file 1471-2105-15-136-S5.zip › MEIGOR/inst/NEWS]

0.9.6: Added BayesFit, updated documentation
0.9.5:
0.9.4:
    o New functions: vns_default function, MEIGO, vns_optset, get_VNS_settings, rosen10
	o Lots of clean-up in other functions with some new prototypes: e.g., CeSSR, rvnds_hamming, rvnds_local.R, ssm_localsolver.R

0.99.3:
0.99.2: add inst directory.
