# Supplementary material for: MEIGO: an open-source software suite based on metaheuristics for global optimization in systems biology and bioinformatics
Source: BMC Bioinformatics. 2014 May 10;15:136. doi: 10.1186/1471-2105-15-136 (PMC4025564; doi:10.1186/1471-2105-15-136)
Supplement: Additional file 5 — MEIGO R version source code and examples. The file includes the source code of the R version of MEIGO and the examples included in the users manual. [file 1471-2105-15-136-S5.zip › MEIGOR/man/calculate_hessian.Rd]

\name{calculate_hessian}
\alias{calculate_hessian}
\title{Calculate the hessian of the posterior landscape.}
\usage{
calculate_hessian(output, options, position = NULL)
}
\arguments{
  \item{options:}{list with entries as explained below.
  Options set -- defines the problem and sets some
  parameters to control the MCMC algorithm.}

  \item{model:}{List of model parameters - to estimate.
  The parameter objects must each have a 'value' attribute
  containing the parameter's numerical value.}

  \item{estimate_params:}{list.  List of parameters to
  estimate, all of which must also be listed in
  'options$model$parameters'.}

  \item{initial_values:}{list of float, optional.  Starting
  values for parameters to estimate. If omitted, will use
  the nominal values from 'options$model$parameters'}

  \item{step_fn:}{callable f(output), optional.  User
  callback, called on every MCMC iteration.}

  \item{likelihood_fn:}{callable f(output, position).  User
  likelihood function.}

  \item{prior_fn:}{callable f(output, position), optional.
  User prior function. If omitted, a flat prior will be
  used.}

  \item{nsteps:}{int.  Number of MCMC iterations to
  perform.}

  \item{use_hessian:}{logical, optional.  Wheter to use the
  Hessian to guide the walk. Defaults to FALSE.}

  \item{rtol:}{float or list of float, optional.  Relative
  tolerance for ode solver.}

  \item{atol:}{float or list of float, optional.  Absolute
  tolerance for ode solver.}

  \item{norm_step_size:}{float, optional.  MCMC step size.
  Defaults to a reasonable value.}

  \item{hessian_period:}{int, optional.  Number of MCMC
  steps between Hessian recalculations. Defaults to a
  reasonable but fairly large value, as Hessian calculation
  is expensive.}

  \item{hessian_scale:}{float, optional.  Scaling factor
  used in generating Hessian-guided steps. Defaults to a
  reasonable value.}

  \item{sigma_adj_interval:}{int, optional.  How often to
  adjust 'output$sig_value' while annealing to meet
  'accept_rate_target'. Defaults to a reasonable value.}

  \item{anneal_length:}{int, optional.  Length of initial
  "burn-in" annealing period. Defaults to 10% of 'nsteps',
  or if 'use_hessian' is TRUE, to 'hessian_period' (i.e.
  anneal until first hessian is calculated)}

  \item{T_init:}{float, optional.  Initial temperature for
  annealing. Defaults to a resonable value.}

  \item{accept_rate_target:}{float, optional.  Desired
  acceptance rate during annealing. Defaults to a
  reasonable value.  See also 'sigma_adj_interval' above.}

  \item{sigma_max:}{float, optional.  Maximum value for
  'output$sig_value'. Defaults to a resonable value.}

  \item{sigma_min:}{float, optional.  Minimum value for
  'output$sig_value'. Defaults to a resonable value.}

  \item{sigma_step:}{float, optional.  Increment for
  'output$sig_value' adjustments. Defaults to a resonable
  value. To eliminate adaptive step size, set sigma_step to
  1.}

  \item{thermo_temp:}{float in the range [0,1], optional.
  Temperature for thermodynamic integration support. Used
  to scale likelihood when calculating the posterior value.
  Defaults to 1, i.e. no effect.}

  \item{output:}{List of output values with entries as
  explained below.}

  \item{num_estimate:}{int.  Number of parameters to
  estimate.}

  \item{estimate_idx:}{list of int.  Indices of parameters
  to estimate in the model's full parameter list.}

  \item{initial_values:}{list of float.  Starting values
  for parameters to estimate, taken from the parameters'
  nominal values in the model or explicitly specified in
  'options'.}

  \item{initial_position:}{list of float.  Starting
  position of the MCMC walk in parameter space (log10 of
  'initial_values').}

  \item{position:}{list of float.  Current position of MCMC
  walk in parameter space, i.e. the most recently accepted
  move.}

  \item{test_position:}{list of float.  Proposed MCMC
  mmove.}

  \item{acceptance:}{int.  Number of accepted moves.}

  \item{T:}{float.  Current value of the simulated
  annealing temperature.}

  \item{T_decay:}{float.  Constant for exponential decay of
  'T', automatically calculated such that T will decay from
  'options$T_init' down to 1 over the first
  'options$anneal_length' setps.}

  \item{sig_value:}{float.  Current value of sigma, the
  scaling factor for the proposal distribution.  The MCMC
  algorithm dynamically tunes this to maintain the
  aaceptance rate specified in
  'options$accept_rate_target'.}

  \item{iter:}{int.  Current MCMC step number.}

  \item{start_iter:}{int.  Starting MCMC step number.}

  \item{ode_options:}{list.  Options for the ODE
  integrator, currently just 'rtol' for relative tolerance
  and 'atol' for absolute tolerance.}

  \item{initial_prior:}{float.  Starting prior value, i.e.
  the value at 'initial_position'.}

  \item{initial_likelihood:}{float.  Starting likelihood
  value, i.e. the value at 'initial_position'.}

  \item{initial_posterior:}{float.  Starting posterior
  value, i.e. the value at 'initial_position'.}

  \item{accept_prior:}{float.  Current prior value i.e. the
  value at 'position'.}

  \item{accept_likelihood:}{float.  Current likelihood
  value i.e. the value at 'position'.}

  \item{accept_posterior:}{float.  Current posterior value
  i.e. the value at 'position'.}

  \item{test_prior:}{float.  Prior value at
  'test_position'.}

  \item{test_likelihood:}{float.  Likelihood value at
  'test_position'.}

  \item{test_posterior:}{float.  Posterior value at
  'test_position'.}

  \item{hessian:}{array of float.  Current hessian of the
  posterior landscape. Size is 'num_estimate' x
  'num_estimate'.}

  \item{positions:}{array of float.  Trace of all proposed
  moves. Size is 'num_estimate' x 'nsteps'.}

  \item{priors:}{array of float.  Trace of all priors
  corresponding to 'positions'. Length is 'nsteps'.}

  \item{likelihoods:}{array of float.  Trace of all
  likelihoods corresponding to 'positions'. Length is
  'nsteps'.}

  \item{posteriors:}{array of float.  Trace of all
  posteriors corresponding to 'positions'. Length is
  'nsteps'.}

  \item{alphas:}{array of float. Trace of 'alpha' parameter
  and calculated values. Length is 'nsteps'.}

  \item{sigmas:}{array of float. Trace of 'sigma' parameter
  and calculated values. Length is 'nsteps'.}

  \item{delta_posteriors:}{array of float. Trace of
  'delta_posterior' parameter and calculated values. Length
  is 'nsteps'.}

  \item{ts:}{array of float. Trace of 'T' parameter and
  calculated values. Length is 'nsteps'.}

  \item{accepts:}{logical array.  Trace of wheter each
  proposed move was accepted or not.  Length is 'nsteps'.}

  \item{rejects:}{logical array. Trace of wheter each
  proposed move was rejected or not. Length is 'nsteps'.}

  \item{hessians:}{array of float.  Trace of all hessians.
  Size is 'num_estimate' x 'num_estimate' x 'num_hessians'
  where 'num_hessians' is the actual number of hessians to
  be calculated.}

  \item{position:}{list of float, optional.  log10 of the
  values of the parameters being estimated.  (see the
  'cur_params' method for details)}
}
\value{
Returns the hessian of the posterior landscape.
}
\description{
Note that this is very expensive -- O(n^2) where n is the
number of parameters being estimated. The calculation is
performed using second order central finite differences.
}
