# Supplementary material for: MEIGO: an open-source software suite based on metaheuristics for global optimization in systems biology and bioinformatics
Source: BMC Bioinformatics. 2014 May 10;15:136. doi: 10.1186/1471-2105-15-136 (PMC4025564; doi:10.1186/1471-2105-15-136)
Supplement: Additional file 5 — MEIGO R version source code and examples. The file includes the source code of the R version of MEIGO and the examples included in the users manual. [file 1471-2105-15-136-S5.zip › MEIGOR/man/essR_multistart.Rd]

\name{essR_multistart}
\alias{essR_multistart}

\title{
	Multistart function for eSS
}
\description{
	Multistart function for eSS
}

\note{
	For internal use of CNORode.
}
