# Supplementary material for: MEIGO: an open-source software suite based on metaheuristics for global optimization in systems biology and bioinformatics
Source: BMC Bioinformatics. 2014 May 10;15:136. doi: 10.1186/1471-2105-15-136 (PMC4025564; doi:10.1186/1471-2105-15-136)
Supplement: Additional file 5 — MEIGO R version source code and examples. The file includes the source code of the R version of MEIGO and the examples included in the users manual. [file 1471-2105-15-136-S5.zip › MEIGOR/man/solnp_fobj.Rd]

\name{solnp_fobj}

\alias{solnp_fobj}


\title{
	Gateway function to evaluate the objective function when solnp is invoked as local solver
}

\description{
	This functions is used internally by essR to evaluate the objective function when solnp is invoked as local solver
}

\note{
	For internal use of MEIGOR.
}
