# Supplementary material for: MEIGO: an open-source software suite based on metaheuristics for global optimization in systems biology and bioinformatics
Source: BMC Bioinformatics. 2014 May 10;15:136. doi: 10.1186/1471-2105-15-136 (PMC4025564; doi:10.1186/1471-2105-15-136)
Supplement: Additional file 5 — MEIGO R version source code and examples. The file includes the source code of the R version of MEIGO and the examples included in the users manual. [file 1471-2105-15-136-S5.zip › MEIGOR/man/ssm_round_int.Rd]

\name{ssm_round_int}

\alias{ssm_round_int}

\title{
	Rounds variables declared as integer of binary
}

\description{
	This function is used internally by essR to round variables declared as integer of binary.
}

\note{
	For internal use of MEIGOR.
}
