# Supplementary material for: MEIGO: an open-source software suite based on metaheuristics for global optimization in systems biology and bioinformatics
Source: BMC Bioinformatics. 2014 May 10;15:136. doi: 10.1186/1471-2105-15-136 (PMC4025564; doi:10.1186/1471-2105-15-136)
Supplement: Additional file 5 — MEIGO R version source code and examples. The file includes the source code of the R version of MEIGO and the examples included in the users manual. [file 1471-2105-15-136-S5.zip › MEIGOR/man/validate.Rd]

\name{validate}
\alias{validate}
\title{Validate options.}
\usage{
validate(options)
}
\arguments{
  \item{options:}{list with entries as explained below.
  Options set -- defines the problem and sets some
  parameters to control the MCMC algorithm.}

  \item{model:}{List of model parameters - to estimate.
  The parameter objects must each have a 'value' attribute
  containing the parameter's numerical value.}

  \item{estimate_params:}{list.  List of parameters to
  estimate, all of which must also be listed in
  'options$model$parameters'.}

  \item{initial_values:}{list of float, optional.  Starting
  values for parameters to estimate. If omitted, will use
  the nominal values from 'options$model$parameters'}

  \item{step_fn:}{callable f(output), optional.  User
  callback, called on every MCMC iteration.}

  \item{likelihood_fn:}{callable f(output, position).  User
  likelihood function.}

  \item{prior_fn:}{callable f(output, position), optional.
  User prior function. If omitted, a flat prior will be
  used.}

  \item{nsteps:}{int.  Number of MCMC iterations to
  perform.}

  \item{use_hessian:}{logical, optional.  Wheter to use the
  Hessian to guide the walk. Defaults to FALSE.}

  \item{rtol:}{float or list of float, optional.  Relative
  tolerance for ode solver.}

  \item{atol:}{float or list of float, optional.  Absolute
  tolerance for ode solver.}

  \item{norm_step_size:}{float, optional.  MCMC step size.
  Defaults to a reasonable value.}

  \item{hessian_period:}{int, optional.  Number of MCMC
  steps between Hessian recalculations. Defaults to a
  reasonable but fairly large value, as Hessian calculation
  is expensive.}

  \item{hessian_scale:}{float, optional.  Scaling factor
  used in generating Hessian-guided steps. Defaults to a
  reasonable value.}

  \item{sigma_adj_interval:}{int, optional.  How often to
  adjust 'output$sig_value' while annealing to meet
  'accept_rate_target'. Defaults to a reasonable value.}

  \item{anneal_length:}{int, optional.  Length of initial
  "burn-in" annealing period. Defaults to 10% of 'nsteps',
  or if 'use_hessian' is TRUE, to 'hessian_period' (i.e.
  anneal until first hessian is calculated)}

  \item{T_init:}{float, optional.  Initial temperature for
  annealing. Defaults to a resonable value.}

  \item{accept_rate_target:}{float, optional.  Desired
  acceptance rate during annealing. Defaults to a
  reasonable value.  See also 'sigma_adj_interval' above.}

  \item{sigma_max:}{float, optional.  Maximum value for
  'output$sig_value'. Defaults to a resonable value.}

  \item{sigma_min:}{float, optional.  Minimum value for
  'output$sig_value'. Defaults to a resonable value.}

  \item{sigma_step:}{float, optional.  Increment for
  'output$sig_value' adjustments. Defaults to a resonable
  value. To eliminate adaptive step size, set sigma_step to
  1.}

  \item{thermo_temp:}{float in the range [0,1], optional.
  Temperature for thermodynamic integration support. Used
  to scale likelihood when calculating the posterior value.
  Defaults to 1, i.e. no effect.}
}
\value{
options: A validated copy of options with defaults applied
-- list with entries as explained in 'Arguments'.
}
\description{
Validate the given options.
}
