# Supplementary material for: MEIGO: an open-source software suite based on metaheuristics for global optimization in systems biology and bioinformatics
Source: BMC Bioinformatics. 2014 May 10;15:136. doi: 10.1186/1471-2105-15-136 (PMC4025564; doi:10.1186/1471-2105-15-136)
Supplement: Additional file 5 — MEIGO R version source code and examples. The file includes the source code of the R version of MEIGO and the examples included in the users manual. [file 1471-2105-15-136-S5.zip › MEIGOR/man/vns_defaults.Rd]

\name{vns_defaults}
\alias{vns_defaults}
%- Also NEED an '\alias' for EACH other topic documented here.
\title{
Default options for VNS
}
\description{
Default options for VNS
}
\usage{
vns_defaults(...)
}
%- maybe also 'usage' for other objects documented here.
\arguments{
  \item{\dots}{
%%     ~~Describe \code{\dots} here~~
}
}
