# Supplementary material for: MEIGO: an open-source software suite based on metaheuristics for global optimization in systems biology and bioinformatics
Source: BMC Bioinformatics. 2014 May 10;15:136. doi: 10.1186/1471-2105-15-136 (PMC4025564; doi:10.1186/1471-2105-15-136)
Supplement: Additional file 5 — MEIGO R version source code and examples. The file includes the source code of the R version of MEIGO and the examples included in the users manual. [file 1471-2105-15-136-S5.zip › MEIGOR/R/eucl_dist.R]

eucl_dist <-
function(m1,m2){
	#euclidean distance between the rows of two different matrizes
	#the matrices must have the same number of columns
	
	n_a<-nrow(m1);
	n_b<-nrow(m2);
	
	ddd<-kronecker(matrix(1,1,n_b),apply(m1^2,1,sum))+kronecker(matrix(1,n_a,1),t(apply(m2^2,1,sum)))
	ddd<-ddd-2*m1%*%t(m2);
	ddd<-sqrt(ddd);
	
	#The result is a matrix whose element i,j is the euclidean distance between row i of matrix a and row j of matrix b
	
	return(ddd)
}
