# Supplementary material for: MEIGO: an open-source software suite based on metaheuristics for global optimization in systems biology and bioinformatics
Source: BMC Bioinformatics. 2014 May 10;15:136. doi: 10.1186/1471-2105-15-136 (PMC4025564; doi:10.1186/1471-2105-15-136)
Supplement: Additional file 5 — MEIGO R version source code and examples. The file includes the source code of the R version of MEIGO and the examples included in the users manual. [file 1471-2105-15-136-S5.zip › MEIGOR/R/optim_fobj.R]

optim_fobj <-
function(x){
  #Trick to avoid passing lists to nls
  extra_args[[1]]<-x
  f<-do.call(fobj_global, extra_args);
  n_fun_eval <<- n_fun_eval + 1;  
	return(f[1])
}
