# Supplementary material for: MEIGO: an open-source software suite based on metaheuristics for global optimization in systems biology and bioinformatics
Source: BMC Bioinformatics. 2014 May 10;15:136. doi: 10.1186/1471-2105-15-136 (PMC4025564; doi:10.1186/1471-2105-15-136)
Supplement: Additional file 5 — MEIGO R version source code and examples. The file includes the source code of the R version of MEIGO and the examples included in the users manual. [file 1471-2105-15-136-S5.zip › MEIGOR/R/runBayesFit.R]

#' @title TOADD
#' @name runBayesFit
#' @description Wrapper for running MCMC after options have been set

runBayesFit <- function(opts) {
  
  print_fit = function(position) {
    new_values = 10^position
    cat("param\t", "actual\t", "fitted\t", "% error\t","\n")
    for(a in 1:length(new_values)) {
        error = abs(1-opts$model$parameters$value[a]/new_values[a])*100
        values = c(opts$model$parameters$name[a],"\t",round(opts$model$parameters$value[a],2),"\t",round(new_values[a],2),"\t",round(error,2))
        cat(values,"\n")
    }
  }
  
  step = function(output) {
    if (output$iter%%20==0) {
      cat("iter=", output$iter, " sigma=", output$sig_value, " T=", output$T,
          " acc=", round(output$acceptance/(output$iter+1),3),
          " lkl=", round(output$accept_likelihood,2),
          " prior=", round(output$accept_prior,3),
          " post=", round(output$accept_posterior,2), "\n", sep="")
    }
  }
  
  prior = function(position) {
    s = sum((position-prior_mean)^2/(2*prior_var)) 
    return(s)
  }
  
  cat("Running BayesFit", "\n")
  cat("=========================", "\n")
  
  opts$prior_fn=prior
  opts$step_fn = step
  opts = validate(options=opts)
  out = list()
  out = initialize(output=out, options=opts)
  out = estimate(output=out, options=opts)
  print_fit(out$positions[ opts$nsteps-1,])
  return(out)
}
