# Supplementary material for: MEIGO: an open-source software suite based on metaheuristics for global optimization in systems biology and bioinformatics
Source: BMC Bioinformatics. 2014 May 10;15:136. doi: 10.1186/1471-2105-15-136 (PMC4025564; doi:10.1186/1471-2105-15-136)
Supplement: Additional file 5 — MEIGO R version source code and examples. The file includes the source code of the R version of MEIGO and the examples included in the users manual. [file 1471-2105-15-136-S5.zip › MEIGOR/R/solnp_eq.R]

solnp_eq <-
function(x, ...){
	res<-do.call(fobj_global, list(x, ...));
	n_fun_eval <<- n_fun_eval + 1;
	res_eq<-res[[2]][1:neq_global];
	return(res_eq)
}
