# Supplementary material for: MEIGO: an open-source software suite based on metaheuristics for global optimization in systems biology and bioinformatics
Source: BMC Bioinformatics. 2014 May 10;15:136. doi: 10.1186/1471-2105-15-136 (PMC4025564; doi:10.1186/1471-2105-15-136)
Supplement: Additional file 5 — MEIGO R version source code and examples. The file includes the source code of the R version of MEIGO and the examples included in the users manual. [file 1471-2105-15-136-S5.zip › MEIGOR/R/ssm_isdif2.R]

ssm_isdif2 <-
function(x,group,tol,flag){
	f<-0;
	ind<-numeric(0);
	ind2<-numeric(0);
	
	for (i in 1:nrow(group)){
		num<-abs(x-group[i,]);
		denom<-min(c(abs(x),abs(group[i,])));
		denom[abs(denom)<1e-16]<-1;
		diference<-num/denom;
		aaa<-which(diference>=tol);
		
		if (flag==1){
			if (!length(aaa)){
				f<-f+1;
				ind<-c(ind,i);
			} 
		} else if (flag==2){
			if (length(aaa)!=length(x)){
				ind<-c(ind,i);
			} else{
				ind2<-c(ind2,i);
			}
		}
	}
	return(list(f=f,ind=ind,ind2=ind2))
}
