# Supplementary material for: MEIGO: an open-source software suite based on metaheuristics for global optimization in systems biology and bioinformatics
Source: BMC Bioinformatics. 2014 May 10;15:136. doi: 10.1186/1471-2105-15-136 (PMC4025564; doi:10.1186/1471-2105-15-136)
Supplement: Additional file 5 — MEIGO R version source code and examples. The file includes the source code of the R version of MEIGO and the examples included in the users manual. [file 1471-2105-15-136-S5.zip › MEIGOR/R/vns_defaults.R]

vns_defaults <-
function(...){

#Assings default values for all the options  
  maxeval                   <-       1000;            #Maximum number of function evaluations
  maxtime                   <-       60;              #Maximum CPU time
  maxdist                   <-       0.5;             #Percentage of the problem dimension which will be perturbed in the furthest neighborhood (vary between 0-1)
  use_local                 <-       1;               #Uses local search (1) or not (0)

#The following options only apply if use_local is active
	aggr                    <-       0;               #Aggressive search. The local search is only applied when the best solution has been improved (1=aggressive search, 0=non-aggressive search)
	local_search_type	      <-       1;               #Applies a first (=1) or a best (=2) improvement scheme for the local search
	decomp                  <-       1;               #Decompose the local search (=1) using only the variables perturbed in the global phase
  

	return(list(maxeval=maxeval, maxtime=maxtime, maxdist=maxdist,use_local=use_local,aggr=aggr,local_search_type=local_search_type,
				decomp=decomp))

}
